# Supplementary material for: Prognostic value of systemic inflammatory markers and development of a nomogram in breast cancer
Source: PLoS One. 2018 Jul 26;13(7):e0200936. doi: 10.1371/journal.pone.0200936 (PMC6062056; doi:10.1371/journal.pone.0200936)
Supplement: S1 Table — (XLSX) [file pone.0200936.s005.xlsx]

## Sheet: Sheet1
Study no. (after anonimyzation)	PreOp Leukocyte count (10^6/L)	PreOp Platelet (10^9/L)	PreOp Neutrophil %	PreOp lymphocyte %	PreOp Monocyte%	Lymphocyte count	NLR	Derived NLR	PLR	LMR	Sex (1: female, 2: male)	Age	Surgery (1: lumpectomy, 2: mastectomy)	Multiplicity (0: absent, 1: present)	Hgrade	Ngrade	LVI ((0: absent, 1: present)	PNI (0: absent, 1: present)	T	N	M	LN metastasis (0: absent, 1: present)	ER (0: absent, 1: present)	PR (0: absent, 1: present)	Her2 (0: absent, 1: present)	Intrinsic type	Stage 1,2,3,4	DFS (0: no, 1: relapse)	OS (0: alive, 1: death)	DSS (0: alive, 1: disease specific death)	DFStime (months)	DSStime (months)	Ostime (months)
1	8100	262	54.8	32.3	10.6	2616.3	1.69659	1.21239	100.141	3.04717	1	64	1	0	3	3	0	0	2	0	0	0	0	0	1	2	2	0	0	0	49	49	49
2	4920	243	65.1	27.8	5.5	1367.76	2.34173	1.86533	177.663	5.05455	1	62	1	0	2	2	0	0	1	0	0	0	1	1	0	1	1	0	0	0	59	59	59
3	5170	215	52	39.5	4.6	2042.15	1.31646	1.08333	105.281	8.58696	1	63	1	0	1	2	0	0	1	0	0	0	1	1	0	1	1	0	0	0	59	59	59
4	5630	267	55.9	38	4.3	2139.4	1.47105	1.26757	124.801	8.83721	1	47	1	1	3	2	0	0	1	1	0	1	0	0	1	2	2	0	0	0	59	59	59
5	4920	360	69.9	24	5.3	1180.8	2.9125	2.32226	304.878	4.5283	1	51	1	0	2	2	0	0	2	3	0	1	1	1	1	1	3	0	0	0	59	59	59
6	4530	235	55.9	36	6.6	1630.8	1.55278	1.26757	144.101	5.45455	1	48	1	0	1	1	0	0	1	0	0	0	1	1	0	1	1	0	0	0	59	59	59
7	4760	252	39.9	47.9	7.8	2280.04	0.832985	0.663894	110.524	6.14103	1	40	1	0	2	2	0	0	1	0	0	0	1	1	0	1	1	0	0	0	58	58	58
8	4810	249	41	47.8	5.6	2299.18	0.857741	0.694915	108.299	8.53571	1	85	1	0	2	2	0	0	1	0	0	0	1	1	0	1	1	0	0	0	1	1	1
9	5350	270	59	35.5	4.6	1899.25	1.66197	1.43902	142.161	7.71739	1	46	1	0	1	1	0	0	1	0	0	0	1	1	0	1	1	0	0	0	59	59	59
10	8100	279	45.4	42.2	8.3	3418.2	1.07583	0.831502	81.6219	5.08434	1	49	2	0	1	2	1	0	2	1	0	1	1	1	0	1	2	0	0	0	60	60	60
11	5760	194	52.6	38.2	7.1	2200.32	1.37696	1.1097	88.169	5.38028	1	74	2	0	3	3	0	0	1	0	0	0	0	0	1	2	1	0	0	0	57	57	57
12	7780	330	43.1	49.4	6.4	3843.32	0.87247	0.757469	85.8633	7.71875	1	58	1	0	2	2	0	1	1	0	0	0	1	1	0	1	1	0	0	0	59	59	59
13	8590	394	57.5	34.1	8.1	2929.19	1.68622	1.35294	134.508	4.20988	1	66	1	0	2	2	0	0	1	1	0	1	1	1	0	1	2	0	0	0	60	60	60
14	4960	319	37	55	3.2	2728	0.672727	0.587302	116.935	17.1875	1	65	2	0	3	2	1	0	2	2	0	1	1	1	0	1	3	0	1	1	10	10	10
15	9360	192	65	27.9	3.4	2611.44	2.32975	1.85714	73.5227	8.20588	1	69	1	0	3	3	0	0	2	2	0	1	1	0	1	1	3	0	0	0	60	60	60
16	5660	207	31.1	59.9	8.3	3390.34	0.519199	0.451379	61.0558	7.21687	1	68	1	0	2	2	0	0	1	0	0	0	0	0	1	2	1	0	0	0	59	59	59
17	6230	163	58	34	6.6	2118.2	1.70588	1.38095	76.9521	5.15152	1	72	2	0	2	2	1	0	3	3	0	1	1	0	0	1	3	0	0	0	20	20	20
18	8460	291	62.7	27.5	6.3	2326.5	2.28	1.68097	125.081	4.36508	1	82	2	1	2	2	1	0	2	1	0	1	1	1	0	1	2	0	0	0	57	57	57
19	6310	258	51.8	41.4	4.8	2612.34	1.25121	1.07469	98.762	8.625	1	48	1	1	1	1	0	0	1	1	0	1	1	1	0	1	2	0	0	0	59	59	59
20	5170	231	57.3	32.3	7.9	1669.91	1.77399	1.34192	138.331	4.08861	1	67	1	0	2	3	1	1	1	0	0	0	1	1	1	1	1	0	0	0	54	54	54
21	7110	477	48.2	43.3	6.2	3078.63	1.11316	0.930502	154.939	6.98387	1	42	1	0	3	3	0	0	2	0	0	0	0	0	0	3	2	0	0	0	48	48	48
22	4720	261	45.6	48.1	4.4	2270.32	0.948025	0.838235	114.962	10.9318	1	39	1	0	3	3	0	0	1	0	0	0	0	0	0	3	1	0	0	0	60	60	60
23	4820	277	68.9	26.3	4.4	1267.66	2.61977	2.21543	218.513	5.97727	1	51	1	0	1	1	0	0	1	0	0	0	1	1	0	1	1	0	0	0	59	59	59
24	7670	283	62.1	30.5	4.8	2339.35	2.03607	1.63852	120.974	6.35417	1	48	1	0	1	2	0	0	2	1	0	1	0	0	0	3	2	0	0	0	60	60	60
25	10170	221	64	28.2	6.7	2867.94	2.2695	1.77778	77.0588	4.20896	1	56	1	0	1	1	0	0	1	0	0	0	1	1	0	1	1	0	0	0	60	60	60
26	5680	308	53.3	40	5.1	2272	1.3325	1.14133	135.563	7.84314	1	59	1	0	3	3	0	0	1	1	0	1	0	0	0	3	2	0	0	0	61	61	61
27	4870	287	58.4	35.1	4.7	1709.37	1.66382	1.40385	167.898	7.46809	1	50	1	0	1	1	0	0	1	0	0	0	1	1	0	1	1	0	0	0	48	48	48
28	1009	310	59.9	32.2	5.4	324.898	1.86025	1.49377	954.146	5.96296	1	74	2	1	3	2	1	0	2	3	0	1	1	1	0	1	3	0	1	1	18	18	18
29	5980	274	66.6	17.7	12.9	1058.46	3.76271	1.99401	258.867	1.37209	1	82	2	0	3	3	0	0	3	1	0	1	0	0	1	2	3	0	0	0	1	1	1
30	6490	200	63.3	29.3	5.5	1901.57	2.16041	1.7248	105.176	5.32727	1	52	2	0	3	2	0	0	2	2	0	1	1	1	0	1	3	0	0	0	60	60	60
31	5940	291	65	27.3	4	1621.62	2.38095	1.85714	179.45	6.825	1	43	1	0	1	2	0	0	2	0	0	0	1	1	0	1	2	0	0	0	60	60	60
32	2720	356	61	34.2	3.7	930.24	1.78363	1.5641	382.697	9.24324	1	48	2	1	2	2	0	0	2	0	0	0	1	1	0	1	2	0	0	0	60	60	60
33	4440	256	41.7	45	7.9	1998	0.926667	0.715266	128.128	5.6962	1	46	1	0	2	2	0	0	2	0	0	0	1	0	0	1	2	0	0	0	40	40	40
34	10730	297	76	16.2	6.4	1738.26	4.69136	3.16667	170.861	2.53125	1	81	2	0	3	3	1	0	2	2	0	1	0	0	1	2	3	1	0	0	1	48	48
35	4870	357	48.9	39.2	8.8	1909.04	1.24745	0.956947	187.005	4.45455	1	54	1	0	2	3	0	1	2	0	0	0	1	0	0	1	2	1	1	1	11	50	50
36	3940	197	57.3	34.8	6.3	1371.12	1.64655	1.34192	143.678	5.52381	1	40	1	1	3	3	0	0	2	0	0	0	0	0	0	3	2	0	0	0	59	59	59
37	13240	421	71.3	22.1	4.7	2926.04	3.22624	2.48432	143.88	4.70213	1	50	1	0	2	3	0	0	1	0	0	0	1	1	0	1	1	0	0	0	47	47	47
38	7970	238	63.6	25.5	8.4	2032.35	2.49412	1.74725	117.106	3.03571	1	63	2	0	2	3	0	0	3	2	1	1	1	1	0	1	4	0	0	0	5	5	5
39	5300	332	55.8	34	6.6	1802	1.64118	1.26244	184.24	5.15152	1	49	1	0	2	3	1	0	2	1	0	1	0	0	0	3	2	0	0	0	58	58	58
40	5550	252	55.1	37.5	6.5	2081.25	1.46933	1.22717	121.081	5.76923	1	47	1	0	2	2	0	0	1	0	0	0	1	1	0	1	1	1	0	0	25	49	24
41	8170	307	64.8	26.7	5.8	2181.39	2.42697	1.84091	140.736	4.60345	1	54	1	0	1	2	0	0	1	0	0	0	1	1	0	1	1	0	0	0	61	61	61
42	5520	234	46.1	42.6	6.9	2351.52	1.08216	0.855288	99.5101	6.17391	1	67	1	1	1	2	0	0	1	0	0	0	1	1	0	1	1	0	0	0	54	54	54
43	3920	125	51.3	39.5	6.6	1548.4	1.29873	1.05339	80.7285	5.98485	1	50	2	0	2	2	0	0	2	1	0	1	1	0	0	1	2	0	0	0	63	63	63
44	5810	229	50.7	41.7	5.9	2422.77	1.21583	1.0284	94.5199	7.0678	1	54	1	0	3	3	0	0	2	0	0	0	0	0	0	3	2	0	0	0	61	61	61
45	3940	258	62.7	32	3	1260.8	1.95938	1.68097	204.632	10.6667	1	47	1	0	2	2	0	0	1	1	0	1	1	1	0	1	2	0	0	0	59	59	59
46	5360	307	63.3	26.9	6.2	1441.84	2.35316	1.7248	212.922	4.33871	1	49	1	0	3	2	1	0	1	1	0	1	0	0	0	3	2	0	0	0	64	64	64
47	4780	212	63.8	21.5	8.4	1027.7	2.96744	1.76243	206.286	2.55952	1	49	2	0	1	2	0	0	2	0	0	0	1	1	0	1	2	0	0	0	58	58	58
48	8690	301	31.6	60.9	4.9	5292.21	0.518883	0.461988	56.876	12.4286	1	66	2	0	2	2	0	0	2	0	0	0	1	1	0	1	2	0	0	0	63	63	63
49	5060	247	58.3	29.8	9.5	1507.88	1.95638	1.39808	163.806	3.13684	1	42	1	1	3	3	0	0	2	0	0	0	0	0	0	3	1	0	0	0	57	57	57
50	6460	209	37	55.7	6.5	3598.22	0.664273	0.587302	58.0843	8.56923	1	54	1	0	2	3	0	0	2	1	0	1	0	0	0	3	2	1	0	0	47	65	65
51	9390	312	52.4	36.7	7.5	3446.13	1.42779	1.10084	90.5363	4.89333	1	49	1	0	1	1	0	0	1	0	0	0	1	1	0	1	1	0	0	0	60	60	60
52	7380	281	41.3	46.5	5.1	3431.7	0.888172	0.703578	81.8836	9.11765	1	50	1	0	3	3	0	0	1	0	0	0	1	1	0	1	1	1	1	1	23	56	56
53	6440	208	53.4	35.4	8.2	2279.76	1.50847	1.14592	91.2377	4.31707	1	54	1	1	1	1	0	0	1	0	0	0	1	1	0	1	1	0	0	0	61	61	61
54	7130	212	37.1	52.9	5.6	3771.77	0.701323	0.589825	56.207	9.44643	1	56	1	0	2	2	1	0	1	0	0	0	1	1	1	1	1	0	0	0	49	49	49
55	4710	282	42.9	45.6	6.2	2147.76	0.940789	0.751313	131.3	7.35484	1	60	2	0	3	2	0	0	1	0	0	0	0	0	1	2	1	1	0	0	12	40	40
56	5420	360	60.2	29.7	9.2	1609.74	2.02694	1.51256	223.639	3.22826	1	77	2	1	3	3	0	0	1	0	0	0	0	0	0	3	1	0	0	0	7	7	7
57	5220	292	64.2	28.7	6.7	1498.14	2.23693	1.7933	194.908	4.28358	1	49	1	0	3	3	1	0	1	2	0	1	1	1	0	1	3	1	1	1	17	52	52
58	5280	168	49.1	45.6	4	2407.68	1.07675	0.964637	69.7767	11.4	1	63	2	0	2	2	1	0	1	0	0	0	0	0	1	2	1	0	0	0	59	59	59
59	9300	234	65.8	27.4	5.1	2548.2	2.40146	1.92398	91.8295	5.37255	1	34	2	0	3	3	1	0	3	0	0	0	0	0	1	2	3	1	1	1	6	24	24
60	5230	207	49	41.3	5.9	2159.99	1.18644	0.960784	95.8338	7	1	64	1	0	1	2	0	0	1	1	0	1	1	1	0	1	1	0	0	0	60	60	60
61	6250	262	55.6	34.7	8.6	2168.75	1.60231	1.25225	120.807	4.03488	1	53	1	0	1	2	0	0	1	0	0	0	1	1	0	1	1	0	0	0	62	62	62
62	3920	192	54.6	32.9	6.4	1289.68	1.65957	1.20264	148.874	5.14062	1	56	1	0	2	2	0	0	1	0	0	0	1	1	0	1	1	0	0	0	66	66	66
63	5860	330	48.3	42.2	6.3	2472.92	1.14455	0.934236	133.445	6.69841	1	38	1	0	1	2	0	0	1	0	0	0	1	1	0	1	1	0	0	0	61	61	61
64	4840	252	71.9	22.9	5.2	1108.36	3.13974	2.55872	227.363	4.40385	1	53	2	0	3	3	0	0	2	0	0	0	0	0	0	3	2	0	0	0	60	60	60
65	9450	274	56.3	33.8	7	3194.1	1.66568	1.28833	85.7832	4.82857	1	39	1	0	3	3	0	0	1	0	0	0	1	1	1	1	1	0	0	0	58	58	58
66	5820	268	49.4	36.4	11.5	2118.48	1.35714	0.976285	126.506	3.16522	1	55	2	0	3	2	1	0	3	3	1	1	0	0	1	2	4	0	0	0	57	57	57
67	5820	265	57.4	33.3	3.8	1938.06	1.72372	1.34742	136.735	8.76316	1	60	2	0	2	3	0	0	2	0	0	0	0	0	0	3	2	0	0	0	25	25	25
68	7620	368	62.2	30.4	4.5	2316.48	2.04605	1.6455	158.862	6.75556	1	68	2	0	3	3	0	0	2	1	1	1	1	1	1	1	4	0	0	0	8	8	8
69	4290	225	47.4	45.7	5.8	1960.53	1.0372	0.901141	114.765	7.87931	1	61	1	0	3	3	0	0	1	0	0	0	0	0	1	2	1	0	0	0	63	63	63
70	5540	266	59.1	33.2	5.2	1839.28	1.78012	1.44499	144.622	6.38462	1	39	1	1	1	1	0	0	1	0	0	0	1	1	0	1	1	0	0	0	64	64	64
71	5410	334	58.7	34.2	6.3	1850.22	1.71637	1.42131	180.519	5.42857	1	47	1	1	1	2	0	0	1	0	0	0	1	1	0	1	1	0	0	0	66	66	66
72	4790	243	56.2	38.2	4.4	1829.78	1.4712	1.28311	132.803	8.68182	1	63	1	0	2	2	0	0	1	0	0	0	1	1	0	1	1	0	0	0	65	65	65
73	8190	365	48.7	40.8	8.4	3341.52	1.19363	0.949318	109.232	4.85714	1	46	1	1	2	2	0	0	1	0	0	0	1	1	0	1	1	0	0	0	66	66	66
74	5980	394	43.2	48.3	7	2888.34	0.89441	0.760563	136.411	6.9	1	62	1	0	3	3	0	0	1	0	0	0	1	0	0	1	1	0	0	0	44	44	44
75	6130	289	62.8	32.1	4.1	1967.73	1.95639	1.68817	146.87	7.82927	1	63	1	0	3	3	0	0	2	0	1	0	0	0	0	3	4	1	1	1	31	35	35
76	8260	398	70.5	24.1	5	1990.66	2.92531	2.38983	199.934	4.82	1	74	2	0	2	2	0	0	1	0	0	0	1	1	0	1	1	0	1	0	47	47	47
77	9430	307	63.1	30.1	5.1	2838.43	2.09635	1.71003	108.158	5.90196	1	66	2	0	2	2	0	0	1	1	0	1	1	1	0	1	2	0	0	0	70	70	70
78	6250	322	45.9	44.2	7	2762.5	1.03846	0.848429	116.561	6.31429	1	37	1	0	3	2	0	1	2	1	0	1	1	1	0	1	2	0	0	0	69	69	69
79	5320	195	52.5	37	7.1	1968.4	1.41892	1.10526	99.0652	5.21127	1	53	2	0	3	3	0	0	2	1	0	1	1	1	1	1	2	0	0	0	69	69	69
80	6360	292	56.5	34.9	6.9	2219.64	1.61891	1.29885	131.553	5.05797	1	69	2	0	3	3	0	0	2	1	0	1	0	0	0	3	2	0	0	0	59	59	59
81	7470	318	62.5	30.8	5.1	2300.76	2.02922	1.66667	138.215	6.03922	1	55	1	0	3	3	0	0	2	0	0	0	0	0	0	3	2	0	0	0	62	62	62
82	5710	178	53.9	39.1	5.8	2232.61	1.37852	1.1692	79.7273	6.74138	1	70	2	1	2	2	0	0	1	0	0	0	0	0	1	2	1	0	0	0	70	70	70
83	12410	373	67.7	22.1	6.1	2742.61	3.06335	2.09598	136.002	3.62295	1	37	1	0	3	3	0	0	2	1	0	1	0	0	0	3	2	0	0	0	47	47	47
84	6900	257	52.1	38	8.1	2622	1.37105	1.08768	98.0168	4.69136	1	42	2	1	2	2	0	0	1	0	0	0	0	0	1	2	1	0	0	0	70	70	70
85	5450	329	52.4	36.9	6.4	2011.05	1.42005	1.10084	163.596	5.76562	1	42	2	1	2	2	0	0	1	0	0	0	1	0	0	1	1	0	0	0	67	67	67
86	7950	267	56.2	35.6	3.6	2830.2	1.57865	1.28311	94.3396	9.88889	1	68	2	0	1	2	1	0	2	1	0	1	1	0	0	1	2	0	0	0	100	100	100
87	4080	362	70.4	27.9	1	1138.32	2.5233	2.37838	318.013	27.9	1	44	2	0	2	2	0	0	2	3	0	1	1	0	0	1	3	0	1	1	42	42	42
88	3520	182	63.4	24.4	6.8	858.88	2.59836	1.73224	211.904	3.58824	1	54	1	0	3	2	1	0	2	2	0	1	1	1	0	1	3	0	0	0	67	67	67
89	7290	231	60.5	29.8	5.3	2172.42	2.0302	1.53165	106.333	5.62264	1	66	2	0	1	2	1	0	1	1	0	1	1	1	0	1	2	0	1	1	12	12	12
90	5620	262	54.3	40.7	3.6	2287.34	1.33415	1.18818	114.544	11.3056	1	52	1	0	2	3	0	0	1	0	0	0	1	1	0	1	1	0	0	0	70	70	70
91	8800	226	72.7	21.1	5.3	1856.8	3.4455	2.663	121.715	3.98113	1	71	2	0	3	3	1	0	2	1	0	1	1	0	0	1	2	0	0	0	70	70	70
92	6860	272	58.1	37	3.6	2538.2	1.57027	1.38663	107.163	10.2778	1	65	2	0	2	2	1	0	2	1	0	1	1	1	0	1	3	0	0	0	69	69	69
93	6950	274	43.7	47.3	5	3287.35	0.92389	0.776199	83.3498	9.46	1	74	2	0	2	2	1	0	1	0	0	0	0	0	0	3	1	1	0	0	68	68	68
94	3900	176	64.6	29.5	4.6	1150.5	2.18983	1.82486	152.977	6.41304	1	51	2	0	2	3	1	0	2	3	0	1	0	0	1	2	3	0	0	0	71	71	71
95	6500	267	55.6	38.5	4.2	2502.5	1.44416	1.25225	106.693	9.16667	1	50	1	0	2	3	1	0	1	0	0	0	0	0	1	2	1	0	0	0	65	65	65
96	3350	161	66.6	14	14.9	469	4.75714	1.99401	343.284	0.939597	1	45	1	1	2	2	1	0	1	0	0	0	1	1	1	1	1	0	0	0	71	71	71
97	4420	165	40.5	50	8.4	2210	0.81	0.680672	74.6606	5.95238	1	59	1	1	1	2	0	0	1	0	0	0	1	1	0	1	1	0	0	0	63	63	63
98	6000	206	57.6	34.7	5.5	2082	1.65994	1.35849	98.9433	6.30909	1	49	1	0	1	1	0	0	1	0	0	0	1	1	0	1	1	0	0	0	74	74	74
99	6050	176	58.7	34	5.1	2057	1.72647	1.42131	85.5615	6.66667	1	74	2	0	2	2	1	1	2	2	0	1	1	1	0	1	3	0	0	0	42	42	42
100	9480	320	55	37.6	6.5	3564.48	1.46277	1.22222	89.7747	5.78462	1	50	1	1	2	2	0	0	1	0	0	0	1	1	0	1	1	0	0	0	62	62	62
101	7660	285	55.4	36.4	6	2788.24	1.52198	1.24215	102.215	6.06667	1	50	1	1	3	3	0	0	1	0	0	0	1	0	0	1	1	0	0	0	61	61	61
102	6780	302	60.5	31.1	6.2	2108.58	1.94534	1.53165	143.224	5.01613	1	46	1	0	2	3	0	0	2	0	0	0	1	1	0	1	2	1	0	0	59	71	71
103	9270	308	57.4	33.8	7.8	3133.26	1.69822	1.34742	98.3002	4.33333	1	50	1	0	1	2	0	0	1	0	0	0	0	0	1	2	1	0	0	0	71	71	71
104	4050	251	62.8	23.9	8.1	967.95	2.62762	1.68817	259.311	2.95062	1	51	1	0	2	2	0	0	1	0	0	0	1	1	0	1	1	0	0	0	58	58	58
105	8340	417	72.8	20.3	4	1693.02	3.58621	2.67647	246.305	5.075	1	74	2	0	3	3	1	1	1	0	0	0	1	1	0	1	1	1	1	1	24	51	51
106	5790	339	61.6	32.3	5.2	1870.17	1.90712	1.60417	181.267	6.21154	1	43	1	1	3	3	1	0	1	1	0	1	0	0	0	3	2	0	0	0	72	72	72
107	6430	259	55.7	34.2	6.1	2199.06	1.62865	1.25734	117.778	5.60656	1	68	1	0	2	2	0	0	1	0	0	0	0	0	1	2	2	0	0	0	35	35	35
108	5610	191	59.5	25.5	11.1	1430.55	2.33333	1.46914	133.515	2.2973	1	47	1	0	1	1	0	0	1	0	0	0	1	1	0	1	1	0	0	0	29	29	29
109	6410	223	48.4	47.4	3.3	3038.34	1.0211	0.937984	73.3953	14.3636	1	42	1	0	1	2	0	0	1	0	0	0	1	1	0	1	1	0	0	0	26	26	26
110	5400	287	54.2	36.9	6.1	1992.6	1.46883	1.18341	144.033	6.04918	1	46	2	0	3	3	0	0	1	0	0	0	0	0	0	3	1	0	0	0	61	61	61
111	6140	202	43	44.1	4.4	2707.74	0.975057	0.754386	74.601	10.0227	1	74	2	1	2	2	0	0	1	0	0	0	0	0	0	3	1	0	0	0	72	72	72
112	4220	199	44.9	47.6	1.5	2008.72	0.943277	0.814882	99.0681	31.7333	1	40	1	0	1	2	0	0	2	0	0	0	1	1	0	1	1	0	0	0	60	60	60
113	5380	248	76.6	16	4.8	860.8	4.7875	3.2735	288.104	3.33333	1	42	2	0	2	2	1	1	2	3	1	1	1	1	0	1	4	1	0	0	52	73	73
114	3770	229	49.5	38.7	8.8	1458.99	1.27907	0.980198	156.958	4.39773	1	33	1	0	3	1	0	0	2	0	0	0	0	0	0	3	2	0	0	0	18	18	18
115	6160	258	63.5	27.8	5.4	1712.48	2.28417	1.73973	150.659	5.14815	1	72	2	0	1	2	0	0	1	0	0	0	1	0	0	1	1	0	0	0	73	73	73
116	4060	267	56.1	34	7.7	1380.4	1.65	1.2779	193.422	4.41558	1	75	2	0	2	2	1	0	1	0	0	0	1	0	1	1	1	0	0	0	72	72	72
117	9320	260	61.1	33.2	3.8	3094.24	1.84036	1.57069	84.0271	8.73684	1	70	2	1	2	3	0	0	1	0	0	0	1	1	1	1	1	0	0	0	72	72	72
118	2750	81	68.7	18.9	8.4	519.75	3.63492	2.19489	155.844	2.25	1	48	2	0	2	3	1	0	2	3	0	1	0	0	1	2	3	0	1	1	1	1	1
119	4720	282	45.1	44.9	8.1	2119.28	1.00445	0.821494	133.064	5.54321	1	43	1	0	2	2	0	0	1	0	0	0	1	1	1	1	1	0	0	0	55	55	55
120	6280	334	71.4	22	5.9	1381.6	3.24545	2.4965	241.749	3.72881	1	56	1	0	2	2	0	0	1	0	0	0	1	1	0	1	1	0	0	0	72	72	72
121	4040	206	53	39.6	5.7	1599.84	1.33838	1.12766	128.763	6.94737	1	39	1	0	2	3	0	0	1	0	0	0	0	0	1	2	1	1	0	0	24	72	72
122	8990	240	70.2	21.8	6.6	1959.82	3.22018	2.3557	122.46	3.30303	1	64	1	0	1	2	0	0	2	0	0	0	0	0	1	2	2	0	0	0	64	64	64
123	4820	273	53.6	35.1	6.4	1691.82	1.52707	1.15517	161.365	5.48438	1	48	1	0	2	2	0	0	2	0	0	0	1	1	0	1	2	0	0	0	72	72	72
124	14070	597	78.6	17.1	3.1	2405.97	4.59649	3.6729	248.133	5.51613	1	35	1	1	3	3	0	0	2	1	0	1	0	0	1	2	2	0	0	0	74	74	74
125	5950	205	48	42.4	6.4	2522.8	1.13208	0.923077	81.2589	6.625	1	44	1	1	1	2	0	0	1	0	0	0	1	1	0	1	1	0	0	0	72	72	72
126	5180	135	54.8	35.3	6.6	1828.54	1.55241	1.21239	73.8294	5.34848	1	37	1	0	2	3	0	0	1	0	0	0	1	1	0	1	1	0	0	0	73	73	73
127	7120	299	67.2	27.2	4.6	1936.64	2.47059	2.04878	154.391	5.91304	1	32	1	1	1	2	1	0	1	0	0	0	1	1	0	1	1	0	0	0	74	74	74
128	8880	361	60.6	30	6.9	2664	2.02	1.53807	135.511	4.34783	1	42	1	0	3	3	0	0	2	0	0	0	0	0	0	3	2	0	0	0	32	32	32
129	8090	411	70.5	13.8	10.4	1116.42	5.1087	2.38983	368.141	1.32692	1	72	1	0	2	3	1	1	2	0	0	0	0	0	0	3	2	0	1	0	41	41	41
130	3690	317	59.4	29.8	8.9	1099.62	1.99329	1.46305	288.281	3.34831	1	48	1	0	3	2	0	0	2	0	0	0	0	0	1	2	2	0	0	0	59	59	59
131	6550	308	42.2	49.9	4.6	3268.45	0.845691	0.730104	94.2343	10.8478	1	58	1	0	2	2	0	0	2	1	0	1	1	1	0	1	2	0	0	0	74	74	74
132	6240	252	53.4	35.6	9.6	2221.44	1.5	1.14592	113.44	3.70833	1	61	2	0	1	2	0	0	2	0	0	0	1	1	0	1	2	0	0	0	75	75	75
133	7690	236	72.7	22.4	4.3	1722.56	3.24554	2.663	137.005	5.2093	1	45	1	0	1	2	0	0	1	0	0	0	1	1	0	1	1	0	0	0	17	17	17
134	7830	243	80.2	13.2	4	1033.56	6.07576	4.05051	235.11	3.3	1	48	2	0	3	3	0	0	1	0	0	0	0	0	1	2	1	0	0	0	59	59	59
135	4930	178	58.8	33.7	6.3	1661.41	1.74481	1.42718	107.138	5.34921	1	79	2	0	2	2	1	0	1	3	0	1	1	1	0	1	3	1	0	0	12	12	12
136	5010	208	64.5	26.9	6.6	1347.69	2.39777	1.8169	154.338	4.07576	1	50	1	1	1	1	0	0	1	0	0	0	1	1	0	1	1	0	0	0	75	75	75
137	4640	185	50	40.5	5.6	1879.2	1.23457	1	98.4461	7.23214	1	63	1	0	1	2	0	1	1	0	0	0	1	1	0	1	1	0	0	0	58	58	58
138	7740	246	68.8	25.6	5	1981.44	2.6875	2.20513	124.152	5.12	1	42	1	0	1	2	1	0	1	1	0	1	1	1	0	1	2	0	0	0	60	60	60
139	5210	464	48.1	40.9	10.2	2130.89	1.17604	0.926782	217.749	4.0098	1	38	1	0	2	2	0	0	2	0	0	0	1	1	0	1	2	1	0	0	7	84	84
140	5030	143	57.8	36	3.4	1810.8	1.60556	1.36967	78.9706	10.5882	1	61	1	0	3	2	0	0	2	0	0	0	0	0	0	3	2	1	1	1	13	27	27
141	6410	305	63.3	26.7	6.6	1711.47	2.37079	1.7248	178.209	4.04545	1	47	1	0	2	2	0	0	2	0	0	0	1	1	0	1	2	1	0	0	59	72	72
142	7130	292	51.1	39.7	7.4	2830.61	1.28715	1.04499	103.158	5.36486	1	65	2	0	2	2	0	0	1	0	0	0	0	0	0	3	1	1	1	1	8	26	26
143	6600	223	59.8	35	2.1	2310	1.70857	1.48756	96.5368	16.6667	1	55	1	0	2	2	0	0	1	0	0	0	1	0	0	1	1	0	0	0	76	76	76
144	6220	256	63.4	25.1	10.8	1561.22	2.5259	1.73224	163.974	2.32407	1	71	2	1	3	2	1	0	2	2	0	1	1	1	0	1	3	0	0	0	78	78	78
145	7760	331	60	31.6	5.7	2452.16	1.89873	1.5	134.983	5.54386	1	74	2	0	2	2	0	0	2	0	0	0	1	0	0	1	2	0	0	0	71	71	71
146	4780	248	59.4	33.7	6.1	1610.86	1.76261	1.46305	153.955	5.52459	1	49	1	0	3	3	1	0	2	1	0	1	1	1	0	1	2	0	0	0	59	59	59
147	3080	232	55.6	35.7	6.5	1099.56	1.55742	1.25225	210.993	5.49231	1	44	1	0	2	2	0	0	1	0	0	0	1	1	0	1	1	1	0	0	61	77	77
148	6580	214	56.1	36	6.5	2368.8	1.55833	1.2779	90.3411	5.53846	1	60	1	0	1	1	0	1	1	0	0	0	1	1	0	1	1	0	0	0	77	77	77
149	7070	256	57.6	30.4	7.4	2149.28	1.89474	1.35849	119.11	4.10811	1	64	1	0	2	2	1	0	1	1	0	1	1	1	0	1	2	0	0	0	78	78	78
150	11970	286	69.9	26.2	3.5	3136.14	2.66794	2.32226	91.1949	7.48571	1	55	1	1	2	2	1	1	1	0	0	0	1	1	1	1	1	0	0	0	77	77	77
151	7850	290	71.3	21.8	3.8	1711.3	3.27064	2.48432	169.462	5.73684	1	45	1	0	3	3	1	1	1	2	0	1	0	0	1	2	3	0	0	0	78	78	78
152	5180	260	56.9	34	4.8	1761.2	1.67353	1.32019	147.627	7.08333	1	50	2	0	2	3	1	0	2	2	0	1	0	0	1	2	3	0	0	0	78	78	78
153	4070	167	56.4	35.6	3.4	1448.92	1.58427	1.29358	115.258	10.4706	1	52	1	0	2	3	1	0	3	2	0	1	1	1	1	1	3	0	0	0	73	73	73
154	770	146	9.1	87	1.3	669.9	0.104598	0.10011	217.943	66.9231	1	50	2	0	2	2	1	0	2	3	0	1	1	0	0	1	3	1	1	1	18	35	35
155	4590	269	36.8	52.7	7.6	2418.93	0.698292	0.582278	111.206	6.93421	1	54	1	0	2	3	0	0	1	0	0	0	1	1	0	1	1	0	0	0	74	74	74
156	5390	247	64.2	24.7	10.2	1331.33	2.59919	1.7933	185.529	2.42157	1	47	2	0	2	3	1	1	2	0	0	0	1	1	0	1	2	1	0	0	57	77	77
157	5870	306	63.6	27.3	7.3	1602.51	2.32967	1.74725	190.95	3.73973	1	36	1	0	3	3	0	0	2	0	0	0	0	0	0	3	2	0	0	0	71	71	71
158	5470	188	72.9	23.8	2.7	1301.86	3.06303	2.69004	144.409	8.81481	1	53	1	0	1	1	0	0	1	0	1	0	1	1	0	1	4	0	0	0	75	75	75
159	7770	248	64	27.9	5.9	2167.83	2.29391	1.77778	114.4	4.72881	1	70	1	0	2	2	0	0	2	0	0	0	1	1	0	1	2	1	0	0	59	79	79
160	6880	260	63.8	30.2	4.8	2077.76	2.11258	1.76243	125.135	6.29167	1	48	1	0	1	2	1	0	1	2	0	1	1	1	0	1	3	0	0	0	78	78	78
161	7050	372	59.3	31.3	6.8	2206.65	1.89457	1.457	168.581	4.60294	1	48	1	0	1	1	0	0	1	0	0	0	1	1	0	1	1	0	0	0	77	77	77
162	8830	262	64.5	25.5	2.6	2251.65	2.52941	1.8169	116.359	9.80769	1	36	1	0	2	3	0	0	1	0	0	0	0	0	1	2	1	0	0	0	74	74	74
163	5140	224	43.8	47.3	5.8	2431.22	0.926004	0.779359	92.1348	8.15517	1	47	1	1	2	2	0	0	1	0	0	0	0	0	0	3	1	1	0	0	12	29	29
164	5770	300	61	31.4	5	1811.78	1.94268	1.5641	165.583	6.28	1	51	1	0	1	2	0	0	1	0	0	0	1	1	0	1	1	0	0	0	72	72	72
165	5720	266	55.5	35.1	5.8	2007.72	1.5812	1.24719	132.489	6.05172	1	52	1	0	3	3	0	0	2	0	0	0	0	0	0	3	2	0	0	0	60	60	60
166	4530	272	53.6	40.4	4.9	1830.12	1.32673	1.15517	148.624	8.2449	1	40	2	0	2	3	1	0	2	1	0	1	1	1	0	1	2	0	0	0	78	78	78
167	10080	333	59.9	34	5.2	3427.2	1.76176	1.49377	97.1639	6.53846	1	45	1	0	3	3	0	0	1	0	0	0	0	0	0	3	1	0	0	0	77	77	77
168	7940	336	64.2	27.8	7.1	2207.32	2.30935	1.7933	152.221	3.91549	1	59	1	0	1	2	0	0	1	0	0	0	1	1	0	1	1	0	0	0	79	79	79
169	4090	124	46.2	40.6	7.6	1660.54	1.13793	0.858736	74.6745	5.34211	1	57	1	0	2	2	0	1	1	0	0	0	1	1	0	1	1	0	0	0	80	80	80
170	6330	215	54.2	33.2	5.8	2101.56	1.63253	1.18341	102.305	5.72414	1	52	1	0	3	3	0	0	1	0	0	0	0	0	1	2	1	0	0	0	59	59	59
171	8450	292	50.9	41.5	5	3506.75	1.22651	1.03666	83.268	8.3	1	45	1	0	1	2	0	0	1	0	0	0	1	1	0	1	1	0	0	0	37	37	37
172	5860	215	59.9	32.1	6	1881.06	1.86604	1.49377	114.297	5.35	1	71	1	0	2	2	0	0	1	0	0	0	1	1	1	1	2	0	0	0	80	80	80
173	5980	277	59.6	30.3	6.4	1811.94	1.967	1.47525	152.875	4.73438	1	46	1	0	1	2	0	0	2	0	1	0	1	1	0	1	4	0	0	0	60	60	60
174	4040	235	51	37.9	5.9	1531.16	1.34565	1.04082	153.478	6.42373	1	60	1	0	3	3	0	1	2	1	0	1	1	1	1	1	2	0	0	0	76	76	76
175	4400	194	47.5	45.9	4.8	2019.6	1.03486	0.904762	96.0586	9.5625	1	60	1	0	3	3	0	0	1	0	0	0	1	0	0	1	1	0	0	0	76	76	76
176	4350	167	42.4	51.7	4.8	2248.95	0.820116	0.736111	74.2569	10.7708	1	48	1	0	1	2	0	0	1	0	0	0	1	1	0	1	1	0	0	0	61	61	61
177	6920	234	62.9	32.1	3.6	2221.32	1.9595	1.69542	105.343	8.91667	1	42	2	0	3	3	1	1	2	2	0	1	1	1	1	1	3	0	0	0	80	80	80
178	5960	311	53.7	38.4	5.5	2288.64	1.39844	1.15983	135.889	6.98182	1	59	2	0	2	3	1	0	1	3	1	1	0	0	1	2	4	1	1	1	9	47	47
179	7700	346	60.6	29.7	8.4	2286.9	2.0404	1.53807	151.297	3.53571	1	80	1	0	1	2	0	0	1	1	0	1	1	1	0	1	2	0	1	0	75	75	75
180	5120	223	67.5	26.6	4.9	1361.92	2.53759	2.07692	163.739	5.42857	1	58	1	0	1	1	0	0	2	0	0	0	1	1	0	1	2	0	0	0	81	81	81
181	6260	326	54.5	34.3	6.1	2147.18	1.58892	1.1978	151.827	5.62295	1	48	2	0	2	2	0	1	2	2	0	1	1	1	0	1	3	0	0	0	72	72	72
182	4870	256	51.6	41.5	4.8	2021.05	1.24337	1.06612	126.667	8.64583	1	32	1	0	3	3	1	0	2	2	0	1	0	0	1	2	3	1	0	0	18	81	81
183	9660	252	65	27.8	4.5	2685.48	2.33813	1.85714	93.838	6.17778	1	47	1	0	3	3	0	0	2	0	0	0	0	0	1	2	2	1	0	0	40	81	81
184	6340	332	53.3	35.3	7.3	2238.02	1.50992	1.14133	148.345	4.83562	1	50	1	0	2	2	1	0	1	0	0	0	0	0	1	2	1	0	0	0	82	82	82
185	6700	311	74.3	19	6.7	1273	3.91053	2.89105	244.305	2.83582	1	44	1	0	2	2	0	0	1	0	0	0	1	1	0	1	1	0	0	0	73	73	73
186	3980	265	35.9	51.5	6.8	2049.7	0.697087	0.560062	129.287	7.57353	1	31	2	0	1	1	0	0	1	0	0	0	1	1	0	1	1	0	0	0	81	81	81
187	8260	260	64.8	28.6	5.4	2362.36	2.26573	1.84091	110.059	5.2963	1	56	1	0	1	1	1	1	1	2	0	1	1	1	0	1	3	0	0	0	74	74	74
188	8760	231	61.7	29.8	4.9	2610.48	2.07047	1.61097	88.4895	6.08163	1	47	1	0	3	3	0	0	2	1	0	1	0	0	0	3	2	0	0	0	76	76	76
189	4420	329	49.3	42.6	6.8	1882.92	1.15728	0.972387	174.729	6.26471	1	37	1	0	3	3	1	0	1	1	0	1	1	1	1	1	2	0	0	0	71	71	71
190	6460	211	60.4	27.7	10.2	1789.42	2.18051	1.52525	117.915	2.71569	1	65	2	0	1	1	0	0	1	1	0	1	1	0	0	1	2	1	1	1	81	81	81
191	6270	274	47.1	41.9	6.7	2627.13	1.12411	0.890359	104.296	6.25373	1	39	1	1	3	3	0	0	1	0	0	0	0	0	0	3	1	0	0	0	68	68	68
192	4340	275	57.6	33.2	6.2	1440.88	1.73494	1.35849	190.856	5.35484	1	57	2	0	2	2	0	0	2	1	0	1	1	1	0	1	2	0	0	0	82	82	82
193	5760	230	55.2	41.1	2.6	2367.36	1.34307	1.23214	97.1546	15.8077	1	50	1	0	2	2	0	0	1	0	0	0	0	0	1	2	1	0	0	0	17	17	17
194	4200	271	50.7	40	6.2	1680	1.2675	1.0284	161.31	6.45161	1	46	2	0	1	2	0	0	1	0	0	0	1	1	0	1	1	0	0	0	85	85	85
195	9280	224	84.1	12.5	2.9	1160	6.728	5.28931	193.103	4.31034	1	41	1	0	1	2	0	0	1	0	0	0	0	1	0	1	1	0	0	0	59	59	59
196	5070	285	51.8	39.1	5.1	1982.37	1.32481	1.07469	143.767	7.66667	1	49	1	0	1	1	0	0	1	0	0	0	1	0	0	1	1	0	0	0	59	59	59
197	5010	313	66	24.6	6.4	1232.46	2.68293	1.94118	253.964	3.84375	1	51	1	0	3	3	0	0	1	1	0	1	0	0	1	2	2	0	0	0	75	75	75
198	4520	259	46.1	43.4	8.8	1961.68	1.06221	0.855288	132.03	4.93182	1	50	2	0	1	1	0	0	1	0	0	0	1	1	0	1	1	0	0	0	83	83	83
199	9560	282	71.4	20.9	6.5	1998.04	3.41627	2.4965	141.138	3.21538	1	73	2	0	3	3	1	0	2	1	0	1	0	0	1	2	2	0	0	0	57	57	57
200	6910	213	67.6	26.2	5.8	1810.42	2.58015	2.08642	117.652	4.51724	1	44	2	0	1	2	1	0	1	1	0	1	1	1	0	1	2	0	0	0	83	83	83
201	5560	239	44.6	44.6	7.4	2479.76	1	0.805054	96.3803	6.02703	1	66	2	0	3	2	0	0	2	0	0	0	0	0	0	3	2	0	0	0	84	84	84
202	3890	289	49.6	44.5	4.6	1731.05	1.11461	0.984127	166.951	9.67391	1	42	2	1	1	1	0	0	1	0	0	0	1	1	0	1	1	0	0	0	83	83	83
203	4550	269	51.9	39.1	6.8	1779.05	1.32737	1.079	151.204	5.75	1	53	1	0	2	3	0	0	1	0	0	0	0	0	0	3	1	0	0	0	66	66	66
204	7380	213	59.6	31.6	5.3	2332.08	1.88608	1.47525	91.3348	5.96226	1	77	2	0	2	3	0	0	2	0	0	0	1	1	0	1	2	1	0	0	83	83	83
205	5700	270	64.4	29.1	5.6	1658.7	2.21306	1.80899	162.778	5.19643	1	49	1	0	1	1	0	0	1	1	0	1	1	1	0	1	2	0	0	0	83	83	83
206	4310	326	45.4	44.8	7.7	1930.88	1.01339	0.831502	168.835	5.81818	1	45	1	0	1	1	0	0	1	1	0	1	0	1	0	1	2	0	0	0	1	1	1
207	7620	335	72.3	21.4	4.7	1630.68	3.3785	2.61011	205.436	4.55319	1	40	1	0	3	3	0	0	1	0	0	0	0	0	1	2	1	0	0	0	82	82	82
208	5890	219	77.3	19.5	2.7	1148.55	3.9641	3.40529	190.675	7.22222	1	49	2	0	1	2	0	0	1	0	0	0	1	1	0	1	1	0	0	0	60	60	60
209	4740	206	63	29.3	6.3	1388.82	2.15017	1.7027	148.327	4.65079	1	44	1	0	1	1	0	0	1	0	0	0	1	1	1	1	1	0	0	0	80	80	80
210	4630	218	39.8	50.3	4.5	2328.89	0.791252	0.66113	93.6068	11.1778	1	44	1	0	1	1	0	0	1	0	0	0	0	0	1	2	1	0	0	0	84	84	84
211	8020	329	61.2	35.2	3	2823.04	1.73864	1.57732	116.541	11.7333	1	36	1	0	1	1	0	0	1	0	0	0	1	1	0	1	1	0	0	0	85	85	85
212	8600	255	60.9	27.4	5.6	2356.4	2.22263	1.55754	108.216	4.89286	1	54	1	0	1	1	0	0	1	0	0	0	1	1	0	1	1	0	0	0	86	86	86
213	5180	304	57.9	33	7.3	1709.4	1.75455	1.3753	177.84	4.52055	1	68	2	0	3	3	0	0	3	1	0	1	0	0	1	2	1	0	0	0	6	6	6
214	5160	252	51.1	37.6	6.4	1940.16	1.35904	1.04499	129.886	5.875	1	60	2	0	3	3	0	0	1	1	0	1	1	1	1	1	2	0	0	0	84	84	84
215	5420	229	57	34.5	5.7	1869.9	1.65217	1.32558	122.466	6.05263	1	47	1	0	1	1	0	0	2	0	0	0	1	1	0	1	2	0	0	0	59	59	59
216	6710	223	52.1	36.2	6	2429.02	1.43923	1.08768	91.8066	6.03333	1	50	1	0	1	2	0	0	1	0	0	0	1	1	0	1	1	0	0	0	24	24	24
217	5040	264	62.9	27.4	6.7	1380.96	2.29562	1.69542	191.171	4.08955	1	35	1	0	2	3	0	0	2	0	0	0	1	1	0	1	2	0	0	0	83	83	83
218	9470	232	57.2	28.4	12.1	2689.48	2.01408	1.33645	86.262	2.34711	1	62	2	0	3	2	0	0	1	1	0	1	0	0	1	2	2	0	0	0	49	49	49
219	5430	269	70.3	23.8	3.5	1292.34	2.95378	2.367	208.15	6.8	1	58	2	0	2	2	1	0	2	3	0	1	1	1	0	1	3	1	1	1	33	56	56
220	7460	230	51.3	35.7	3.1	2663.22	1.43697	1.05339	86.3616	11.5161	1	53	2	0	3	3	0	0	1	0	0	0	0	0	1	2	1	0	0	0	81	81	81
221	4910	219	46	44.2	5.3	2170.22	1.04072	0.851852	100.911	8.33962	2	75	2	0	2	3	1	0	1	3	0	1	0	0	0	3	3	0	1	0	61	61	61
222	6980	307	51.5	30.8	7.3	2149.84	1.67208	1.06186	142.801	4.21918	1	45	2	0	2	2	0	0	2	0	0	0	0	0	0	3	2	0	0	0	84	84	84
223	5580	200	34.7	58.1	4.5	3241.98	0.597246	0.531394	61.6907	12.9111	1	52	1	0	2	2	0	0	1	1	0	1	1	1	0	1	2	0	1	0	68	68	68
224	5720	244	45.5	46.2	6.1	2642.64	0.984848	0.834862	92.3319	7.57377	1	55	1	1	2	3	0	0	2	0	0	0	0	0	1	2	2	0	0	0	84	84	84
225	4640	287	54.2	39.2	5.6	1818.88	1.38265	1.18341	157.789	7	1	76	2	0	3	3	0	0	4	0	0	0	1	0	0	1	3	1	1	1	10	16	16
226	6580	224	68.5	25.7	4.7	1691.06	2.66537	2.1746	132.461	5.46809	1	54	2	0	3	3	0	0	3	0	0	0	0	0	1	2	2	0	0	0	83	83	83
227	6880	170	60.6	29.9	9	2057.12	2.02676	1.53807	82.6398	3.32222	1	42	2	0	2	2	0	0	2	2	0	1	1	1	0	1	3	0	0	0	85	85	85
228	12870	281	79.1	13.4	5.7	1724.58	5.90299	3.78469	162.938	2.35088	1	50	1	0	2	2	0	0	1	0	0	0	1	1	1	1	1	0	0	0	1	1	1
229	6070	295	66.6	23	4.4	1396.1	2.89565	1.99401	211.303	5.22727	1	36	2	0	3	3	0	0	2	1	0	1	0	0	0	3	2	0	0	0	86	86	86
230	5370	183	50.7	38.9	4.1	2088.93	1.30334	1.0284	87.6047	9.4878	1	45	1	1	1	1	0	0	2	2	0	1	1	1	0	1	3	0	0	0	87	87	87
231	3860	242	47.1	36.3	8.3	1401.18	1.29752	0.890359	172.712	4.37349	1	45	1	0	3	3	1	0	1	1	0	1	1	0	1	1	2	0	0	0	86	86	86
232	5690	205	44.7	47.1	6.9	2679.99	0.949045	0.808318	76.4928	6.82609	1	68	1	0	2	2	0	1	2	0	0	0	1	1	1	1	2	0	0	0	30	30	30
233	8590	276	70.1	23.1	5.9	1984.29	3.03463	2.34448	139.093	3.91525	1	48	1	0	2	3	0	0	1	0	0	0	1	1	1	1	1	0	0	0	86	86	86
234	5160	306	45.7	38.8	8.5	2002.08	1.17784	0.841621	152.841	4.56471	1	51	2	0	3	3	1	0	2	1	0	1	1	1	1	1	2	0	0	0	88	88	88
235	7700	278	72.5	22.7	3.6	1747.9	3.19383	2.63636	159.048	6.30556	1	49	1	0	3	2	0	0	2	0	0	0	1	0	1	1	2	1	0	0	13	88	88
236	6220	297	55.4	37	6.1	2301.4	1.4973	1.24215	129.052	6.06557	1	61	1	0	2	2	0	0	1	0	0	0	0	0	0	3	1	1	1	1	47	89	89
237	5680	286	48.9	39.1	4.9	2220.88	1.25064	0.956947	128.778	7.97959	1	50	1	0	1	1	0	0	1	0	0	0	1	0	1	1	1	0	0	0	84	84	84
238	5730	195	48.2	42.2	5.8	2418.06	1.14218	0.930502	80.6432	7.27586	1	79	2	0	3	3	0	0	1	0	0	0	0	0	1	2	1	0	0	0	62	62	62
239	5720	222	46.5	41.8	4.9	2390.96	1.11244	0.869159	92.8497	8.53061	1	50	1	0	1	1	0	0	1	1	0	1	1	0	0	1	2	0	0	0	84	84	84
240	3470	294	45.3	43.2	7.2	1499.04	1.04861	0.828154	196.126	6	1	41	1	0	2	2	1	0	2	0	0	0	1	1	0	1	2	0	0	0	85	85	85
241	3660	290	47.6	44.8	6.3	1639.68	1.0625	0.908397	176.864	7.11111	1	35	2	0	3	2	0	0	1	0	0	0	0	0	0	3	1	0	0	0	81	81	81
242	5610	254	55.9	31.2	7	1750.32	1.79167	1.26757	145.116	4.45714	1	52	1	1	3	2	1	0	1	0	0	0	1	1	1	1	1	0	0	0	90	90	90
243	6330	321	64.9	27.5	5.4	1740.75	2.36	1.849	184.403	5.09259	1	67	2	0	2	2	1	1	2	2	0	1	1	1	0	1	3	0	1	0	62	62	62
244	7020	318	62.3	29.5	6.8	2070.9	2.11186	1.65252	153.556	4.33824	1	45	2	0	3	3	0	0	3	0	0	0	1	1	0	1	2	0	0	0	86	86	86
245	4890	189	52.8	41.3	5.1	2019.57	1.27845	1.11864	93.5843	8.09804	1	57	2	0	3	3	0	0	2	0	0	0	0	0	1	2	2	0	0	0	36	36	36
246	6560	286	58.1	32.2	7.9	2112.32	1.80435	1.38663	135.396	4.07595	1	44	2	0	2	2	0	0	2	2	1	1	0	0	0	3	4	1	1	1	29	37	37
247	4770	343	40.2	51.4	5.2	2451.78	0.782101	0.672241	139.898	9.88462	1	28	2	0	3	3	0	1	2	0	0	0	1	1	1	1	2	0	0	0	77	77	77
248	5030	261	53.4	39.8	4.2	2001.94	1.34171	1.14592	130.374	9.47619	1	46	2	0	2	3	0	0	1	0	0	0	0	0	0	3	1	0	0	0	19	19	19
249	8790	335	48.3	40.7	6.5	3577.53	1.18673	0.934236	93.64	6.26154	1	72	2	0	1	1	0	0	2	0	0	0	0	0	0	3	2	0	0	0	80	80	80
250	5810	292	56.6	31.8	8.3	1847.58	1.77987	1.30415	158.045	3.83133	1	74	2	0	1	1	0	0	1	0	0	0	1	1	0	1	1	0	0	0	72	72	72
251	5840	271	66.2	28.8	3.8	1681.92	2.29861	1.95858	161.125	7.57895	1	51	1	1	1	1	1	0	1	0	0	0	0	0	1	2	1	0	0	0	91	91	91
252	5680	377	52.1	36.3	6.7	2061.84	1.43526	1.08768	182.846	5.41791	1	48	1	0	2	2	0	0	1	0	0	0	0	1	0	1	1	0	0	0	90	90	90
253	7360	296	62.1	30.2	6.4	2222.72	2.05629	1.63852	133.17	4.71875	1	46	1	0	2	2	0	0	1	0	0	0	1	1	0	1	1	0	0	0	90	90	90
254	6910	298	43.5	44.3	4.8	3061.13	0.981941	0.769912	97.3497	9.22917	1	59	2	0	2	3	1	0	1	1	0	1	0	0	0	3	2	0	0	0	66	66	66
255	5620	233	55.9	38.1	4.4	2141.22	1.46719	1.26757	108.816	8.65909	1	59	1	0	2	2	1	0	2	1	0	1	0	1	0	1	2	0	0	0	91	91	91
256	5960	238	51.9	35.6	8.6	2121.76	1.45787	1.079	112.171	4.13953	1	83	2	0	3	2	1	0	3	2	1	1	1	1	0	1	4	1	1	1	14	20	20
257	6730	276	48.4	44.6	4.6	3001.58	1.0852	0.937984	91.9516	9.69565	1	39	1	0	3	3	0	0	2	0	0	0	0	0	1	2	2	0	0	0	66	66	66
258	5610	260	50	31.7	8	1778.37	1.57729	1	146.201	3.9625	1	48	2	0	2	3	0	1	3	1	0	1	0	0	1	2	3	0	0	0	84	84	84
259	5850	261	60.9	33.8	3.1	1977.3	1.80178	1.55754	131.998	10.9032	1	44	2	0	2	2	1	0	3	1	1	1	0	1	0	1	4	1	1	1	25	33	33
260	4240	142	47.2	43.6	5.9	1848.64	1.08257	0.893939	76.8132	7.38983	1	53	1	0	2	2	0	0	1	0	0	0	1	1	0	1	1	0	0	0	58	58	58
261	7580	343	41.2	52.6	2.8	3987.08	0.78327	0.70068	86.0279	18.7857	1	50	1	0	2	2	1	1	2	2	0	1	1	1	0	1	3	0	0	0	92	92	92
262	7480	295	41.9	42.2	5.6	3156.56	0.992891	0.72117	93.4562	7.53571	1	55	1	0	3	2	1	0	2	1	0	1	0	0	1	2	2	0	0	0	60	60	60
263	8470	244	71.9	22.3	5.4	1888.81	3.22422	2.55872	129.182	4.12963	1	46	1	0	3	3	1	0	2	1	0	1	1	1	1	1	2	0	0	0	91	91	91
264	7300	261	62.1	31.4	5.2	2292.2	1.97771	1.63852	113.864	6.03846	1	47	1	0	2	2	0	0	2	0	0	0	1	1	0	1	2	0	0	0	59	59	59
265	6170	322	65.1	27.4	5.3	1690.58	2.37591	1.86533	190.467	5.16981	1	46	1	0	1	2	0	0	1	0	0	0	0	1	0	1	1	0	0	0	60	60	60
266	5250	248	70.6	24.6	4	1291.5	2.86992	2.40136	192.025	6.15	1	53	2	0	1	1	1	0	2	0	0	0	0	0	0	3	2	1	0	0	23	49	49
267	6870	335	66	18.3	12.1	1257.21	3.60656	1.94118	266.463	1.5124	1	79	2	0	2	3	0	0	2	0	0	0	0	1	0	1	2	0	0	0	73	73	73
268	7180	402	55.6	31.3	11.7	2247.34	1.77636	1.25225	178.878	2.67521	1	39	1	1	3	3	0	0	1	0	0	0	1	1	0	1	1	0	0	0	59	59	59
269	6620	238	53.6	37.3	6.8	2469.26	1.437	1.15517	96.3852	5.48529	1	55	2	1	2	2	1	0	1	1	0	1	0	1	0	1	2	0	0	0	93	93	93
270	4950	202	52.9	37.6	7.7	1861.2	1.40691	1.12314	108.532	4.88312	1	58	1	0	2	2	0	0	1	0	0	0	1	1	0	1	1	0	0	0	93	93	93
271	10010	434	57.4	33.4	7.1	3343.34	1.71856	1.34742	129.81	4.70423	1	75	2	0	1	2	0	0	2	0	0	0	0	0	0	3	2	0	0	0	95	95	95
272	5610	217	39.2	52.6	5.9	2950.86	0.745247	0.644737	73.5379	8.91525	1	50	2	0	2	2	0	0	2	0	0	0	0	0	1	2	2	0	0	0	95	95	95
273	6180	225	51.2	42.7	4.5	2638.86	1.19906	1.04918	85.2641	9.48889	1	65	1	1	1	2	0	0	1	0	0	0	1	1	0	1	1	0	0	0	94	94	94
274	7020	321	62.4	32.2	4.7	2260.44	1.93789	1.65957	142.008	6.85106	1	47	2	0	3	3	0	0	2	0	0	0	0	1	0	1	2	0	0	0	87	87	87
275	11940	293	78.9	14.9	5.3	1779.06	5.2953	3.73934	164.694	2.81132	1	50	2	0	1	2	0	0	2	2	0	1	0	0	0	3	3	0	0	0	93	93	93
276	7090	321	53.4	35.7	6.9	2531.13	1.4958	1.14592	126.821	5.17391	1	48	1	0	1	2	0	0	2	0	0	0	0	1	0	1	2	0	0	0	95	95	95
277	6180	266	58.3	33.8	6.1	2088.84	1.72485	1.39808	127.343	5.54098	1	45	2	0	1	2	0	0	1	1	0	1	1	1	0	1	2	1	1	1	47	94	94
278	4230	250	45.3	43.3	7.8	1831.59	1.04619	0.828154	136.493	5.55128	1	38	2	0	3	3	1	0	2	2	1	1	0	0	0	3	4	0	0	0	5	5	5
279	4850	152	59.6	27	13	1309.5	2.20741	1.47525	116.075	2.07692	1	39	2	0	1	2	0	1	2	2	1	1	0	0	0	3	4	1	1	1	37	57	57
280	5120	323	50.6	39.8	6.1	2037.76	1.27136	1.02429	158.507	6.52459	1	45	1	0	1	2	0	0	1	0	0	0	0	1	0	1	1	0	0	0	94	94	94
281	7790	321	64.9	31.1	3.9	2422.69	2.08682	1.849	132.497	7.97436	1	39	2	0	3	2	0	0	1	0	0	0	0	1	0	1	1	0	0	0	85	85	85
282	8740	264	66.9	24	7.1	2097.6	2.7875	2.02115	125.858	3.38028	1	35	1	0	1	2	0	0	1	0	0	0	0	1	1	1	1	0	0	0	86	86	86
283	7290	263	70.7	24.6	1.2	1793.34	2.87398	2.41297	146.654	20.5	2	60	2	0	2	2	1	1	2	2	0	1	1	1	1	1	3	1	1	1	18	47	47
284	8220	327	46.6	43.3	6.3	3559.26	1.07621	0.872659	91.873	6.87302	1	60	1	0	1	2	0	0	1	1	0	1	0	1	1	1	2	0	1	0	36	36	36
285	7860	313	57.6	33	6.6	2593.8	1.74545	1.35849	120.672	5	1	48	1	0	2	2	0	0	2	0	0	0	1	1	0	1	1	0	0	0	98	98	98
286	6110	268	58.6	31.4	7.4	1918.54	1.86624	1.41546	139.69	4.24324	1	60	2	1	2	2	0	0	1	0	1	0	0	1	0	1	4	1	1	1	17	23	23
287	7790	289	58.7	34.9	5.5	2718.71	1.68195	1.42131	106.3	6.34545	1	49	2	1	3	3	1	1	2	2	0	1	0	0	0	3	3	1	1	1	49	96	96
288	5440	239	46.8	44.3	6.3	2409.92	1.05643	0.879699	99.1734	7.03175	1	60	1	0	2	2	0	0	1	0	0	0	1	1	0	1	1	0	0	0	99	99	99
289	5050	204	45.8	45.5	7.5	2297.75	1.00659	0.845018	88.7825	6.06667	1	56	2	0	2	2	0	0	1	0	0	0	1	1	0	1	1	0	0	0	26	26	26
290	3990	262	29.8	59.4	5.5	2370.06	0.501684	0.424501	110.546	10.8	1	59	1	0	3	3	1	0	2	0	0	0	0	0	0	3	2	1	1	1	50	70	70
291	6450	270	60.9	29.9	7	1928.55	2.03679	1.55754	140.002	4.27143	1	47	1	0	2	3	0	0	2	3	0	1	0	0	0	3	3	0	0	0	99	99	99
292	7880	236	56.6	34	6.6	2679.2	1.66471	1.30415	88.086	5.15152	1	40	2	0	3	2	1	0	2	0	0	0	0	0	0	3	2	0	0	0	67	67	67
293	5810	328	54.3	37.5	6.9	2178.75	1.448	1.18818	150.545	5.43478	1	48	1	0	1	1	0	0	2	0	0	0	1	1	0	1	2	0	0	0	98	98	98
294	5950	321	81.7	14.1	4	838.95	5.79433	4.46448	382.621	3.525	1	48	1	0	3	2	0	0	1	0	0	0	0	0	1	2	1	1	1	1	37	58	58
295	5140	247	55	40.1	3.7	2061.14	1.37157	1.22222	119.837	10.8378	1	50	2	0	3	3	0	0	2	1	0	1	0	0	0	3	2	0	0	0	98	98	98
296	4950	308	49.6	43.8	4.8	2168.1	1.13242	0.984127	142.06	9.125	1	74	2	0	3	3	1	0	1	1	0	1	0	0	0	3	2	1	0	0	47	100	100
297	5590	277	50.9	34.3	8.4	1917.37	1.48397	1.03666	144.469	4.08333	1	48	1	0	3	3	0	0	2	0	0	0	0	1	0	1	2	0	0	0	101	101	101
298	8660	243	56.5	34.2	7.5	2961.72	1.65205	1.29885	82.0469	4.56	1	72	2	0	1	2	0	0	2	1	0	1	0	1	0	1	2	0	0	0	97	97	97
299	3850	208	46	38.2	7	1470.7	1.20419	0.851852	141.429	5.45714	1	78	2	0	2	2	0	0	2	0	0	0	0	0	0	3	2	0	0	0	102	102	102
300	3940	268	48.5	42.1	7.6	1658.74	1.15202	0.941748	161.568	5.53947	1	48	2	0	2	2	1	0	2	1	0	1	1	1	0	1	2	0	0	0	101	101	101
301	6620	235	70.4	24.3	4.8	1608.66	2.89712	2.37838	146.084	5.0625	1	45	1	0	1	2	0	0	1	0	0	0	1	1	0	1	1	0	0	0	99	99	99
302	2480	105	48.8	33.1	13.3	820.88	1.47432	0.953125	127.912	2.48872	1	63	2	0	2	2	1	0	4	2	0	1	0	0	1	2	3	1	1	1	50	54	54
303	5420	174	47.8	44.6	6.1	2417.32	1.07175	0.915709	71.9805	7.31148	1	68	2	0	2	2	1	0	1	1	0	1	1	1	0	1	2	0	0	0	88	88	88
304	6850	432	48.7	38.4	10.9	2630.4	1.26823	0.949318	164.234	3.52294	1	44	1	0	2	2	0	0	2	0	0	0	0	0	0	3	2	0	0	0	34	34	34
305	4030	253	40.2	48.4	7.2	1950.52	0.830579	0.672241	129.709	6.72222	1	47	1	0	1	2	0	0	2	1	0	1	1	1	0	1	2	0	0	0	103	103	103
306	7490	183	71.8	20.7	5.3	1550.43	3.4686	2.5461	118.032	3.90566	1	48	1	0	2	2	0	1	2	0	0	0	1	1	0	1	2	0	0	0	91	91	91
307	4300	28	46.3	43	5.8	1849	1.07674	0.862197	15.1433	7.41379	1	35	2	0	2	2	0	0	2	0	0	0	1	0	0	1	2	1	0	0	49	104	104
308	4970	242	46	40.5	7.9	2012.85	1.1358	0.851852	120.228	5.12658	1	70	2	0	3	3	1	1	3	2	0	1	0	0	1	2	3	0	0	0	93	93	93
309	10110	313	65	30.7	3.3	3103.77	2.11726	1.85714	100.845	9.30303	1	54	2	0	2	2	0	0	1	0	0	0	1	0	0	1	1	0	0	0	102	102	102
310	6240	248	4	46.3	3.5	2889.12	0.0863931	0.0416667	85.8393	13.2286	1	61	2	0	1	1	1	0	1	0	0	0	0	1	0	1	1	0	0	0	94	94	94
311	6890	245	72.6	23.4	3.3	1612.26	3.10256	2.64964	151.961	7.09091	1	75	1	0	1	2	0	0	1	0	0	0	0	0	0	3	1	0	0	0	26	26	26
312	6800	277	75.8	18.2	4.6	1237.6	4.16484	3.13223	223.82	3.95652	1	39	1	0	2	2	0	0	1	0	0	0	1	1	0	1	1	0	0	0	84	84	84
313	16840	449	88.8	7.5	3.6	1263	11.84	7.92857	355.503	2.08333	1	70	2	0	3	3	1	1	1	3	0	1	1	1	0	1	3	1	1	1	55	59	59
314	6460	205	50.3	38.4	5.3	2480.64	1.3099	1.01207	82.64	7.24528	1	68	2	0	1	2	0	0	2	0	0	0	1	1	0	1	2	0	0	0	104	104	104
315	3940	226	41.6	45.4	9.4	1788.76	0.9163	0.712329	126.345	4.82979	1	58	1	0	3	3	0	0	1	0	0	0	1	0	0	1	1	0	0	0	97	97	97
316	1016	222	83.6	4.7	10.6	47.752	17.7872	5.09756	4649.02	0.443396	1	47	2	0	3	3	1	0	2	0	1	0	0	0	1	2	4	1	1	1	1	3	3
317	18100	281	80.8	8.6	7.3	1556.6	9.39535	4.20833	180.522	1.17808	1	83	2	0	2	3	1	0	3	2	1	1	1	1	0	1	4	0	0	0	3	3	3
318	2900	202	67.6	31.4	0.3	910.6	2.15287	2.08642	221.832	104.667	1	51	2	1	2	3	0	0	2	2	0	1	1	0	1	1	3	1	1	1	16	29	29
319	5000	232	52.6	38.8	5.9	1940	1.35567	1.1097	119.588	6.57627	1	51	1	0	2	2	1	0	1	1	0	1	1	0	0	1	1	1	1	1	61.8	111.6	111.6
320	4080	247	53	35	4.7	1428	1.51429	1.12766	172.969	7.44681	1	52	2	0	1	2	1	0	2	2	0	1	1	1	0	1	3	1	0	0	20	189	189
321	5720	220	66.5	23.4	8.7	1338.48	2.84188	1.98507	164.366	2.68966	1	47	2	0	3	2	0	0	2	0	0	0	0	0	1	2	2	0	0	0	122.1	122.1	122.1
322	7000	263	42	43	8.3	3010	0.976744	0.724138	87.3754	5.18072	1	55	1	0	2	2	0	0	2	0	0	0	1	0	0	1	2	0	0	0	61.9	175	175
323	4560	249	55.7	31.8	6.8	1450.08	1.75157	1.25734	171.715	4.67647	1	62	2	0	2	2	0	0	2	0	0	0	1	0	0	1	2	0	0	0	61.9	61.9	61.9
324	7770	216	75	18.7	5	1452.99	4.0107	3	148.659	3.74	1	37	2	0	2	2	1	0	3	2	0	1	1	0	0	1	3	0	0	0	83.8	83.8	83.8
325	8240	322	69	26.5	4.2	2183.6	2.60377	2.22581	147.463	6.30952	1	50	2	1	1	2	1	0	2	2	0	1	0	1	0	1	3	0	0	0	23.5	23.5	23.5
326	5240	252	62.5	31.5	5	1650.6	1.98413	1.66667	152.672	6.3	1	74	2	0	1	2	1	0	2	2	0	1	1	0	0	1	2	0	0	0	20.1	20.1	20.1
327	5670	169	47.9	46	3.7	2608.2	1.0413	0.919386	64.7956	12.4324	1	53	2	0	2	2	0	0	3	1	0	1	1	0	0	1	3	1	1	1	37.8	94.2	94.2
328	7210	261	60.2	31.9	5.3	2299.99	1.88715	1.51256	113.479	6.01887	1	66	2	0	2	2	1	1	2	1	0	1	1	0	0	1	2	1	1	1	62.6	79.9	79.9
329	560	272	54.2	35.4	8	198.24	1.53107	1.18341	1372.07	4.425	1	43	2	0	2	2	1	1	2	1	0	1	1	0	0	1	2	0	0	0	4.9	172	172
330	4420	266	53.2	39.1	6.8	1728.22	1.36061	1.13675	153.916	5.75	1	49	2	0	3	2	0	0	1	0	0	0	0	0	0	3	1	0	0	0	85.2	174	174
331	6000	335	58.2	34.7	6	2082	1.67723	1.39234	160.903	5.78333	1	43	2	0	2	2	1	0	2	1	0	1	0	0	0	3	2	1	1	1	20.4	67.7	67.7
332	4200	213	32.1	57.1	7.9	2398.2	0.562172	0.472754	88.8166	7.22785	1	61	1	0	3	2	0	0	2	0	0	0	0	0	0	3	2	0	0	0	4.9	4.9	4.9
333	7450	213	60.5	26.8	7.7	1996.6	2.25746	1.53165	106.681	3.48052	1	45	1	0	1	2	0	0	1	0	0	0	1	1	0	1	1	0	0	0	146.8	170	170
334	4940	263	53	38.7	6.7	1911.78	1.36951	1.12766	137.568	5.77612	1	54	2	0	3	2	1	0	2	0	0	0	1	0	0	1	2	1	0	0	61	173	173
335	11350	316	59.3	33.3	4.7	3779.55	1.78078	1.457	83.6078	7.08511	1	38	2	0	2	2	0	0	2	0	0	0	0	0	1	2	2	0	0	0	17.3	172	172
336	11890	282	62.2	31.2	5.1	3709.68	1.99359	1.6455	76.0173	6.11765	1	58	1	0	2	2	1	1	2	1	0	1	0	1	0	1	2	0	0	0	62.1	117	117
337	7130	291	52.8	39.7	5.5	2830.61	1.32997	1.11864	102.805	7.21818	1	71	2	0	2	2	1	0	2	2	0	1	1	0	0	1	3	0	0	0	85.2	85.2	85.2
338	3800	245	57.4	32.7	8	1242.6	1.75535	1.34742	197.167	4.0875	1	49	2	0	1	1	0	0	1	1	0	1	1	1	0	1	2	1	1	1	25.5	70.7	70.7
339	6550	176	76.1	17.7	4.4	1159.35	4.29944	3.1841	151.809	4.02273	1	50	2	0	1	1	0	1	1	0	0	0	1	1	0	1	1	0	0	0	29.4	173	173
340	8540	229	66.3	28	4.4	2391.2	2.36786	1.96736	95.7678	6.36364	1	40	2	0	1	1	1	1	1	1	0	1	1	0	0	1	2	0	0	0	162	162	162
341	7100	322	52.6	40	4.8	2840	1.315	1.1097	113.38	8.33333	1	57	2	0	1	1	1	0	4	2	0	1	1	1	0	1	3	1	0	0	45.8	34.3	34.3
342	5560	192	63.1	28.6	6.7	1590.16	2.20629	1.71003	120.743	4.26866	1	53	2	0	1	1	0	1	1	2	0	1	1	1	0	1	3	1	0	0	46.1	60.1	60.1
343	8940	326	49.9	28.4	5.4	2538.96	1.75704	0.996008	128.399	5.25926	1	66	2	0	1	1	1	0	3	2	0	1	1	0	0	1	3	1	1	1	110.8	139	139
344	7590	292	51.8	37.7	7	2861.43	1.37401	1.07469	102.047	5.38571	1	49	1	0	1	1	0	0	1	2	0	1	0	1	0	1	3	0	0	0	120.1	86	86
345	4700	245	50.2	41.7	4.9	1959.9	1.20384	1.00803	125.006	8.5102	1	51	2	0	3	3	1	0	3	1	0	1	0	0	0	3	3	0	0	0	80.7	158	158
346	5360	223	49.3	40.3	6.5	2160.08	1.22333	0.972387	103.237	6.2	1	53	1	0	3	3	0	0	2	0	0	0	0	0	0	3	2	0	0	0	77.7	122	122
347	7360	187	67.1	26	5.7	1913.6	2.58077	2.03951	97.7216	4.5614	1	46	1	0	3	3	0	0	1	0	0	0	0	0	0	3	1	1	0	0	1	157	157
348	5760	238	58.5	31.6	7.3	1820.16	1.85127	1.40964	130.758	4.32877	1	33	1	0	3	3	0	0	1	0	0	0	0	0	0	3	1	0	0	0	18.8	155	155
349	4450	203	45.5	48.1	4.9	2140.45	0.945946	0.834862	94.8399	9.81633	1	54	2	0	3	3	1	0	2	1	0	1	0	0	0	3	2	0	0	0	1	154	154
350	5580	272	37.1	56.1	5.9	3130.38	0.661319	0.589825	86.8904	9.50847	1	53	2	0	1	1	0	0	2	1	0	1	0	0	0	3	2	0	0	0	86.7	86.7	86.7
351	5270	172	58.6	30.9	6.5	1628.43	1.89644	1.41546	105.623	4.75385	1	40	1	0	1	1	0	0	2	0	0	0	1	1	0	1	2	0	0	0	110.8	110.8	110.8
352	6280	216	48.7	39.2	4.6	2461.76	1.24235	0.949318	87.7421	8.52174	1	45	1	0	1	2	0	0	1	0	0	0	1	1	0	1	1	0	0	0	18.3	145	145
353	6710	225	57.8	36.2	5.1	2429.02	1.59669	1.36967	92.6299	7.09804	1	59	2	0	3	2	0	0	3	1	0	1	0	0	1	2	3	0	0	0	120.1	120.1	120.1
354	6220	232	60.3	34.4	4.2	2139.68	1.75291	1.51889	108.427	8.19048	1	50	2	0	1	2	1	0	3	2	0	1	0	0	1	2	3	0	0	0	48.9	162	162
355	5440	288	50	44.3	4	2409.92	1.12867	1	119.506	11.075	1	44	2	0	2	2	1	0	3	2	0	1	0	1	1	1	3	0	0	0	110.9	117	117
356	5550	259	62.8	27.2	6.5	1509.6	2.30882	1.68817	171.569	4.18462	1	42	1	0	2	2	0	0	2	1	0	1	1	1	0	1	2	1	0	0	0.5	168	168
357	6520	311	52.7	38.5	6	2510.2	1.36883	1.11416	123.895	6.41667	1	55	2	0	2	2	0	0	1	1	0	1	0	1	0	1	2	0	0	0	81.3	165	165
358	4920	224	51.5	32.1	8.9	1579.32	1.60436	1.06186	141.833	3.60674	1	47	2	0	2	2	0	0	1	1	0	1	1	0	0	1	2	0	0	0	8.4	163	163
359	7200	245	44.5	43.9	8.5	3160.8	1.01367	0.801802	77.512	5.16471	1	68	1	0	3	3	0	0	2	0	0	0	0	1	0	1	2	1	0	0	16.6	28.3	28.3
360	4120	315	41	49.3	6.1	2031.16	0.831643	0.694915	155.084	8.08197	1	37	2	0	1	2	0	1	2	2	0	1	0	0	0	3	3	1	1	1	36.1	131	131
361	9250	146	60.9	31.2	4.3	2886	1.95192	1.55754	50.5891	7.25581	1	32	2	0	2	2	0	0	2	2	0	1	1	1	0	1	3	0	0	0	14	14	14
362	6810	226	47.5	43.2	6.8	2941.92	1.09954	0.904762	76.8206	6.35294	1	50	2	0	3	3	0	0	1	0	0	0	0	1	1	1	1	0	0	0	80.7	80.7	80.7
363	4700	233	62.1	32.6	4.3	1532.2	1.90491	1.63852	152.069	7.5814	1	46	1	0	3	3	0	0	1	0	0	0	0	0	0	3	1	0	0	0	47.1	115	115
364	6480	210	42.8	47.2	8.3	3058.56	0.90678	0.748252	68.6598	5.68675	1	48	2	0	2	2	0	0	2	0	0	0	0	0	1	2	2	0	0	0	92.8	164	164
365	3260	156	40.9	55.8	1.2	1819.08	0.732975	0.692047	85.7576	46.5	1	42	2	0	1	2	0	0	2	0	0	0	0	0	0	3	2	0	0	0	51.2	51.2	51.2
366	3870	160	42.8	48.1	7	1861.47	0.889813	0.748252	85.9536	6.87143	1	71	2	0	3	3	0	0	2	0	0	0	0	0	0	3	2	0	0	0	77.7	77.7	77.7
367	2960	161	62.8	26.4	9.5	781.44	2.37879	1.68817	206.03	2.77895	1	35	2	0	1	1	0	0	2	2	0	1	1	0	0	1	3	1	1	1	49.1	52.9	52.9
368	7000	205	56.6	31.9	7.2	2233	1.77429	1.30415	91.8047	4.43056	1	38	2	0	2	2	0	0	1	1	0	1	0	0	1	2	2	0	0	0	76.9	76.9	76.9
369	5810	243	73.8	22.7	3.1	1318.87	3.2511	2.81679	184.249	7.32258	1	43	2	0	2	2	0	0	3	0	0	0	1	1	0	1	2	0	0	0	95.6	157	157
370	4780	190	56.6	35.8	5.9	1711.24	1.58101	1.30415	111.031	6.0678	1	49	1	1	1	1	0	0	2	0	0	0	1	1	0	1	2	0	0	0	102.4	102.4	102.4
371	6160	256	43	46.4	8.4	2858.24	0.926724	0.754386	89.5656	5.52381	1	72	2	0	2	2	0	0	2	0	0	0	0	0	1	2	2	0	0	0	98	98	98
372	4290	207	41.9	48.5	7.7	2080.65	0.863918	0.72117	99.4881	6.2987	1	39	1	0	1	1	0	0	1	0	0	0	1	1	0	1	1	0	0	0	104.2	104.2	104.2
373	6720	295	78.3	18.5	2.8	1243.2	4.23243	3.60829	237.291	6.60714	1	43	2	0	1	2	0	0	2	0	0	0	1	0	0	1	2	1	1	1	44.6	49.6	49.6
374	5180	229	39.7	48.5	4.6	2512.3	0.818557	0.658375	91.1515	10.5435	1	70	1	0	2	2	0	0	2	0	0	0	1	0	0	1	2	1	0	0	47.4	160	160
375	7510	234	49	42.7	5.6	3206.77	1.14754	0.960784	72.9706	7.625	1	43	2	0	2	2	1	0	2	0	0	0	0	1	0	1	2	0	0	0	25	25	25
376	6560	296	41.5	53	4.1	3476.8	0.783019	0.709402	85.1358	12.9268	1	37	1	0	1	1	1	0	3	2	0	1	1	1	0	1	3	1	0	0	36.2	162	162
377	7610	304	63.2	31.5	4.5	2397.15	2.00635	1.71739	126.817	7	1	38	1	0	1	1	0	0	2	1	0	1	0	1	0	1	2	0	0	0	18.3	18.3	18.3
378	2630	172	34.6	58.6	5.3	1541.18	0.590444	0.529052	111.603	11.0566	1	35	2	0	2	2	1	0	2	1	0	1	1	0	1	1	2	0	0	0	39.8	160	160
379	5510	95	56.4	23	12	1267.3	2.45217	1.29358	74.9625	1.91667	1	48	2	0	2	3	1	0	4	1	0	1	0	0	1	2	3	1	1	1	19.5	42.3	42.3
380	3260	276	37.1	54.3	5.8	1770.18	0.683241	0.589825	155.916	9.36207	1	40	2	0	2	2	1	0	2	1	0	1	1	0	0	1	2	0	0	0	48.9	48.9	48.9
381	3580	213	53.9	32.4	7.9	1159.92	1.66358	1.1692	183.633	4.10127	1	48	2	0	2	2	1	0	2	1	0	1	1	0	0	1	2	0	0	0	56.4	145	145
382	6220	227	61.4	32.5	3.9	2021.5	1.88923	1.59067	112.293	8.33333	1	46	1	0	2	2	0	0	2	0	0	0	1	1	0	1	2	0	0	0	62.3	159	159
383	6350	274	66.2	27.9	3.9	1771.65	2.37276	1.95858	154.658	7.15385	1	48	2	0	2	3	0	0	1	0	0	0	1	1	0	1	1	0	0	0	11.9	158	158
384	7870	258	59.3	33	6.1	2597.1	1.79697	1.457	99.3416	5.40984	1	55	2	0	2	2	1	0	2	2	0	1	0	1	1	1	3	1	0	0	15.8	159	159
385	5670	267	54.5	40	3.2	2268	1.3625	1.1978	117.725	12.5	1	44	2	0	1	2	0	0	1	2	0	1	1	1	0	1	3	1	1	1	81.3	103.6	103.6
386	7170	178	79.5	16.2	3.8	1161.54	4.90741	3.87805	153.245	4.26316	1	41	2	1	1	2	0	0	2	0	0	0	0	1	0	1	2	0	0	0	81.9	159	159
387	7630	347	68.8	23.3	6.8	1777.79	2.95279	2.20513	195.186	3.42647	1	41	2	0	2	2	1	0	3	3	0	1	1	1	0	1	3	0	0	0	16.7	156	156
388	4340	201	55.3	34.1	6.9	1479.94	1.6217	1.23714	135.816	4.94203	1	44	2	0	1	1	0	0	1	0	0	0	1	0	0	1	1	0	0	0	55.2	158	158
389	5910	251	38.6	45.9	10.7	2712.69	0.840959	0.628664	92.5281	4.28972	1	42	2	0	3	3	0	0	2	0	0	0	1	0	0	1	2	0	0	0	99.8	99.8	99.8
390	4040	206	52	41.6	4.7	1680.64	1.25	1.08333	122.572	8.85106	1	47	2	0	2	2	0	0	2	2	0	1	1	1	0	1	3	0	0	0	14.3	157	157
391	7510	247	80.2	14.6	4.8	1096.46	5.49315	4.05051	225.27	3.04167	1	51	2	0	3	2	1	0	1	3	0	1	1	1	0	1	3	1	1	1	8.4	50.1	50.1
392	4410	220	49.2	38.5	7.3	1697.85	1.27792	0.968504	129.576	5.27397	1	70	2	0	2	2	0	0	2	0	0	0	1	1	0	1	2	0	0	0	105.8	105.8	105.8
393	5830	213	63	28.6	7	1667.38	2.2028	1.7027	127.745	4.08571	1	73	2	0	3	3	0	0	2	0	0	0	0	0	0	3	1	0	1	0	104.4	104.4	104.4
394	7880	295	66.3	27.3	5.5	2151.24	2.42857	1.96736	137.13	4.96364	1	33	2	0	2	2	1	0	1	0	0	0	1	1	0	1	2	1	0	0	13.1	158	158
395	7370	300	58.2	33.5	5.8	2468.95	1.73731	1.39234	121.509	5.77586	1	41	2	0	2	2	1	0	2	3	0	1	1	1	0	1	3	0	0	0	37.8	157	157
396	6830	344	65.1	26.8	5.9	1830.44	2.4291	1.86533	187.933	4.54237	1	74	2	0	2	2	1	0	3	3	1	1	1	1	0	1	4	1	1	1	36.1	36.3	36.3
397	7060	248	48.6	41.6	7.5	2936.96	1.16827	0.945525	84.4411	5.54667	1	50	1	0	2	2	0	0	2	0	0	0	0	0	0	3	2	0	0	0	76.5	147	147
398	7610	213	44	43.2	7.6	3287.52	1.01852	0.785714	64.7905	5.68421	1	61	1	0	3	2	1	0	2	0	0	0	1	0	0	1	3	0	0	0	16.3	30.8	30.8
399	3320	170	51	36.7	9.6	1218.44	1.38965	1.04082	139.523	3.82292	1	40	1	0	1	1	0	0	1	0	0	0	1	1	0	1	1	0	0	0	60.3	137	137
400	9910	314	74.7	20.4	3.7	2021.64	3.66176	2.95257	155.319	5.51351	1	51	1	0	2	2	1	0	1	0	0	0	0	1	1	1	1	0	0	0	60.5	155	155
401	10150	460	78.7	18.4	2.5	1867.6	4.27717	3.69484	246.305	7.36	1	47	2	0	2	2	0	0	1	0	0	0	0	0	1	2	1	0	0	0	78.5	149	149
402	5260	264	50.7	39	6.7	2051.4	1.3	1.0284	128.693	5.8209	1	47	2	0	2	2	0	1	2	1	0	1	1	1	0	1	2	0	0	0	78.1	135	135
403	5720	242	51.6	36.5	8.4	2087.8	1.4137	1.06612	115.911	4.34524	1	43	1	1	2	1	0	0	1	0	0	0	1	0	0	1	1	0	0	0	13.1	120	120
404	6750	292	58.6	34.1	3.9	2301.75	1.71848	1.41546	126.86	8.74359	1	70	2	0	2	2	0	0	3	2	0	1	1	0	0	1	3	1	0	0	62.3	62.3	62.3
405	4420	248	50	41.2	4.5	1821.04	1.21359	1	136.186	9.15556	1	42	1	0	1	1	0	0	2	0	0	0	0	1	0	1	2	0	0	0	29.8	111	111
406	4840	240	39.1	50.4	6.6	2439.36	0.775794	0.642036	98.3865	7.63636	1	63	2	0	3	3	0	0	1	1	0	1	0	0	1	2	2	0	0	0	1	119	119
407	7020	298	74.1	18.4	5.4	1291.68	4.02717	2.861	230.707	3.40741	1	66	2	0	3	2	1	0	3	3	0	1	0	0	1	2	3	1	0	0	47.1	47.1	47.1
408	9770	332	56.8	33.1	5.7	3233.87	1.71601	1.31481	102.663	5.80702	1	47	2	0	1	2	0	0	1	0	0	0	1	1	0	1	2	0	0	0	92.8	92.8	92.8
409	5950	374	45	47.7	6.6	2838.15	0.943396	0.818182	131.776	7.22727	1	47	2	0	2	2	0	1	1	0	0	0	1	0	0	1	1	0	0	0	96.2	96.2	96.2
410	8950	270	92.2	5.4	1.7	483.3	17.0741	11.8205	558.659	3.17647	1	79	2	0	1	3	0	0	3	0	0	0	1	1	0	1	2	0	0	0	38.9	38.9	38.9
411	5470	324	46.8	40.6	7.7	2220.82	1.15271	0.879699	145.892	5.27273	1	48	2	0	2	2	1	0	3	2	0	1	1	0	1	1	3	0	0	0	89.7	89.7	89.7
412	6600	250	56	32	12	2112	1.75	1.27273	118.371	2.66667	1	49	1	0	3	3	0	0	1	1	0	1	0	0	0	3	2	0	0	0	6.3	114	114
413	6190	232	63.9	30.9	4.7	1912.71	2.06796	1.77008	121.294	6.57447	1	61	2	0	3	3	0	0	2	0	0	0	0	0	1	2	2	0	0	0	1	148	148
414	3950	302	53.1	36.5	7.6	1441.75	1.45479	1.1322	209.468	4.80263	1	48	2	0	2	2	1	0	1	2	0	1	1	1	0	1	3	0	0	0	68.6	68.6	68.6
415	8210	263	43.8	46	7.6	3776.6	0.952174	0.779359	69.6394	6.05263	1	65	2	0	2	2	0	0	2	1	0	1	1	0	0	1	2	0	0	0	97.8	97.8	97.8
416	7960	233	46.7	43.6	4	3470.56	1.0711	0.876173	67.1361	10.9	1	58	2	0	2	3	1	0	2	0	0	0	1	0	0	1	2	1	0	0	88	126	126
417	7290	296	63.2	24.8	7.4	1807.92	2.54839	1.71739	163.724	3.35135	1	50	2	0	2	2	0	0	1	0	0	0	1	1	0	1	1	0	0	0	138	138	138
418	6620	329	58.4	34.1	5.3	2257.42	1.71261	1.40385	145.742	6.43396	1	64	2	0	1	2	1	1	1	2	0	1	1	1	0	1	3	0	0	0	131	131	131
419	5630	275	51.5	40.7	3.7	2291.41	1.26536	1.06186	120.013	11	1	59	2	0	1	2	1	1	3	2	0	1	1	0	0	1	3	0	0	0	100	100	100
420	13720	392	80.7	13.7	4.4	1879.64	5.89051	4.18135	208.551	3.11364	1	52	2	0	3	3	0	0	2	1	0	1	0	0	0	3	2	1	1	1	70	98	98
421	7570	259	60.2	33.7	5.2	2551.09	1.78635	1.51256	101.525	6.48077	1	44	2	0	3	2	1	0	2	2	0	1	1	0	0	1	3	0	0	0	146	146	146
422	2190	253	20.9	55.3	22.4	1211.07	0.377939	0.264223	208.906	2.46875	1	58	2	0	3	3	0	0	2	0	0	0	0	0	0	3	2	0	0	0	114	114	114
423	5110	237	37.8	53.4	6.8	2728.74	0.707865	0.607717	86.8533	7.85294	1	73	2	0	2	2	0	0	2	0	0	0	0	0	0	3	2	0	0	0	69.7	69.7	69.7
424	6670	256	59.1	32.4	6.1	2161.08	1.82407	1.44499	118.459	5.31148	1	57	2	0	2	2	1	0	2	3	0	1	0	0	1	2	3	0	0	0	76.5	76.5	76.5
425	7140	256	56.5	33.5	5.5	2391.9	1.68657	1.29885	107.028	6.09091	1	44	2	1	2	3	0	0	2	2	0	1	1	1	0	1	3	0	0	0	133	133	133
426	4130	237	42.1	47	7.5	1941.1	0.895745	0.727116	122.096	6.26667	1	63	2	0	1	2	0	0	2	0	0	0	1	0	0	1	2	0	0	0	93.8	93.8	93.8
427	3760	61	28.1	55.9	10.9	2101.84	0.502683	0.390821	29.0222	5.12844	1	59	2	0	3	2	0	0	2	0	0	0	0	0	0	3	2	0	1	0	17.7	17.7	17.7
428	6170	138	43.6	49.8	5.8	3072.66	0.875502	0.77305	44.9122	8.58621	1	73	2	0	3	3	0	0	2	0	0	0	0	0	1	2	1	0	1	1	59	61	61
429	4950	352	58.2	33.3	6.1	1648.35	1.74775	1.39234	213.547	5.45902	1	35	2	0	2	2	0	0	3	0	0	0	1	1	1	1	2	0	0	0	121	121	121
430	4620	200	73.6	24.7	0.2	1141.14	2.97976	2.78788	175.263	123.5	1	53	2	0	2	2	0	0	1	0	0	0	0	0	1	2	1	0	0	0	134	134	134
431	6960	216	50.6	40.8	6.6	2839.68	1.2402	1.02429	76.0649	6.18182	1	53	2	0	2	2	0	0	1	0	0	0	0	1	1	1	2	0	0	0	138	138	138
432	5810	233	50.3	43.5	4	2527.35	1.15632	1.01207	92.1914	10.875	1	38	1	0	2	2	1	0	1	1	0	1	0	0	1	2	2	0	0	0	123	123	123
433	5430	295	46.4	42.7	4.4	2318.61	1.08665	0.865672	127.231	9.70455	1	40	2	0	2	2	1	0	2	3	0	1	1	1	0	1	3	1	1	1	47.4	47.5	47.5
434	8490	396	56.3	36.3	4.9	3081.87	1.55096	1.28833	128.493	7.40816	1	55	2	0	2	2	0	0	3	0	0	0	1	0	0	1	2	0	0	0	87.3	87.3	87.3
435	4920	327	40.4	48.6	5.9	2391.12	0.831276	0.677852	136.756	8.23729	1	76	2	0	2	2	0	0	1	0	0	0	0	0	1	2	1	0	0	0	36.2	36.2	36.2
436	6340	239	50.1	43.1	3.2	2732.54	1.16241	1.00401	87.4644	13.4688	1	48	2	1	3	3	0	1	1	0	0	0	0	0	1	2	1	0	0	0	128	128	128
437	4730	199	45.9	43.3	8.7	2048.09	1.06005	0.848429	97.1637	4.97701	1	50	2	0	2	2	0	0	1	2	0	1	1	1	0	1	3	0	0	0	136	136	136
438	8880	306	51.1	40.1	5.9	3560.88	1.27431	1.04499	85.9338	6.79661	1	65	2	0	3	3	0	0	2	0	0	0	0	0	1	2	2	0	0	0	75.4	75.4	75.4
439	3710	159	53	39.1	7.3	1450.61	1.3555	1.12766	109.609	5.35616	1	37	2	0	2	2	1	1	3	3	0	1	1	1	0	1	3	1	1	1	39.8	88.2	88.2
440	5090	266	55	36.1	6.9	1837.49	1.52355	1.22222	144.763	5.23188	1	45	2	0	2	3	0	0	2	2	0	1	1	1	0	1	3	1	0	0	27	133	133
441	7200	228	53.9	33.3	7.1	2397.6	1.61862	1.1692	95.0951	4.69014	1	63	2	0	2	1	0	0	1	0	0	0	1	1	0	1	1	0	0	0	48.8	48.8	48.8
442	6900	249	55	35.4	7.8	2442.6	1.55367	1.22222	101.941	4.53846	1	64	2	0	2	3	1	1	2	2	0	1	1	1	0	1	3	1	1	1	129	114	114
443	6730	320	50	43.7	3.9	2941.01	1.14416	1	108.806	11.2051	1	61	2	0	3	3	1	0	2	0	0	0	0	0	1	2	2	0	0	0	74.2	74.2	74.2
444	7640	261	47.2	42.8	6.9	3269.92	1.1028	0.893939	79.8185	6.2029	1	46	1	0	3	3	1	0	2	2	0	1	0	0	0	3	2	0	0	0	137	137	137
445	4680	175	43.9	48.7	5.3	2279.16	0.901437	0.782531	76.7827	9.18868	1	69	2	0	3	3	0	0	2	2	0	1	1	1	0	1	3	0	0	0	137	137	137
446	12970	246	59.2	32.8	7.1	4254.16	1.80488	1.45098	57.8258	4.61972	1	67	2	0	1	1	0	0	1	0	0	0	1	0	0	1	1	0	0	0	56.4	56.4	56.4
447	5570	227	59.1	31.2	7.5	1737.84	1.89423	1.44499	130.622	4.16	1	31	2	0	3	3	1	0	2	2	0	1	0	0	0	3	3	0	0	0	114	114	114
448	6810	263	46.8	45.8	5.6	3118.98	1.02183	0.879699	84.3224	8.17857	1	56	2	0	2	2	1	0	2	2	0	1	1	1	0	1	3	0	0	0	136	136	136
449	6810	262	52.7	40.8	4.8	2778.48	1.29167	1.11416	94.2962	8.5	1	46	2	0	2	2	1	0	2	2	0	1	1	1	0	1	3	0	0	0	121	121	121
450	6360	244	57.4	28.9	10.7	1838.04	1.98616	1.34742	132.75	2.70093	1	45	2	0	2	2	1	0	3	2	0	1	1	1	0	1	3	1	1	1	48.1	78	78
451	6470	255	41.7	52.6	4.3	3403.22	0.792776	0.715266	74.929	12.2326	1	53	2	0	3	3	0	0	2	0	0	0	0	0	0	3	2	0	0	0	62.3	62.3	62.3
452	7440	216	59.7	31.9	5.2	2373.36	1.87147	1.48139	91.0102	6.13462	1	70	1	0	1	1	0	0	2	0	0	0	1	1	0	1	2	0	0	0	11.9	11.9	11.9
453	6890	243	61.5	32.4	4.1	2232.36	1.89815	1.5974	108.853	7.90244	1	46	2	0	3	3	0	0	1	0	0	0	1	1	0	1	1	0	0	0	136	136	136
454	6540	211	45.8	47.1	6.1	3080.34	0.972399	0.845018	68.4989	7.72131	1	63	2	0	3	3	0	0	2	1	0	1	0	0	1	2	2	0	0	0	134	134	134
455	5340	370	41.8	49.6	7.1	2648.64	0.842742	0.718213	139.694	6.98592	1	48	2	0	3	3	0	0	1	0	0	0	1	0	0	1	1	0	0	0	133	133	133
456	6070	238	59.8	32.8	6.4	1990.96	1.82317	1.48756	119.54	5.125	1	48	2	0	2	2	0	0	1	1	0	1	0	1	0	1	2	0	0	0	135	135	135
457	9140	288	61.4	31.2	6.2	2851.68	1.96795	1.59067	100.993	5.03226	1	80	2	0	2	3	0	0	2	1	0	1	1	0	0	1	2	0	0	0	17.3	18.8	18.8
458	7370	259	57.4	35.8	4.9	2638.46	1.60335	1.34742	98.1633	7.30612	1	58	2	0	1	2	0	0	1	1	0	1	1	1	0	1	2	0	0	0	15.8	15.8	15.8
459	6890	216	68.8	23.7	5.7	1632.93	2.90295	2.20513	132.278	4.15789	1	52	2	0	3	3	1	1	2	0	0	0	1	0	1	1	2	0	0	0	81.4	81.4	81.4
460	8550	276	61.7	29.6	7	2530.8	2.08446	1.61097	109.056	4.22857	1	77	1	0	1	2	0	0	1	0	0	0	1	1	0	1	1	0	0	0	81.9	81.9	81.9
461	5420	212	68.8	25.1	5.7	1360.42	2.74104	2.20513	155.834	4.40351	1	43	2	0	3	3	1	0	3	1	0	1	0	1	0	1	3	0	0	0	16.7	16.7	16.7
462	6110	314	43	52.9	2.8	3232.19	0.812854	0.754386	97.1478	18.8929	1	52	2	0	3	3	0	0	3	0	0	0	0	0	1	2	2	0	0	0	132	132	132
463	5570	256	59.6	34.3	4.3	1910.51	1.73761	1.47525	133.996	7.97674	1	48	1	0	2	2	0	0	2	2	0	1	1	1	0	1	3	0	0	0	132	132	132
464	5760	238	54.4	30.9	4.2	1779.84	1.76052	1.19298	133.72	7.35714	1	62	2	0	2	2	0	0	2	1	0	1	0	0	1	2	2	0	0	0	55.2	55.2	55.2
465	5570	260	50	41.8	5.7	2328.26	1.19617	1	111.671	7.33333	1	64	1	0	2	3	0	1	1	1	0	1	1	1	0	1	2	0	0	0	56	56	56
466	6940	323	62.4	31.8	4.5	2206.92	1.96226	1.65957	146.358	7.06667	1	67	2	0	2	2	1	0	3	1	0	1	1	0	0	1	3	1	1	1	14.3	21	21
467	5510	258	39.1	42.6	4.5	2347.26	0.91784	0.642036	109.915	9.46667	1	41	1	0	1	1	0	0	1	0	0	0	0	1	0	1	1	0	0	0	132	132	132
468	4830	346	48.8	43.3	5.8	2091.39	1.12702	0.953125	165.44	7.46552	1	65	2	0	3	3	0	0	2	0	0	0	0	0	0	3	2	0	0	0	134	134	134
469	6950	290	51.2	37.4	9.1	2599.3	1.36898	1.04918	111.568	4.10989	1	55	1	0	3	3	0	0	2	0	0	0	0	0	1	2	2	0	0	0	134	134	134
470	5750	279	62.3	33.2	4	1909	1.87651	1.65252	146.15	8.3	1	50	2	0	2	2	0	1	2	0	0	0	1	1	0	1	2	0	0	0	130	130	130
471	7650	280	50	44.1	4.4	3373.65	1.13379	1	82.9962	10.0227	1	59	2	0	3	3	1	0	1	1	0	1	0	0	1	2	2	0	0	0	61.2	61.2	61.2
472	6190	180	52.1	40.2	4.8	2488.38	1.29602	1.08768	72.3362	8.375	1	56	2	0	3	3	1	0	2	1	0	1	1	0	0	1	2	0	0	0	132	132	132
473	7330	306	66.9	28.1	3.8	2059.73	2.38078	2.02115	148.563	7.39474	1	39	1	0	3	3	1	0	2	0	0	0	0	1	0	1	2	0	0	0	77.5	77.5	77.5
474	6920	172	66.6	25	5.8	1730	2.664	1.99401	99.422	4.31034	1	43	2	0	3	3	1	0	2	1	0	1	1	1	0	1	2	1	1	1	32.1	41.2	41.2
475	5340	245	58	35.6	5.1	1901.04	1.62921	1.38095	128.877	6.98039	1	62	2	0	3	3	0	0	2	2	0	1	0	0	0	3	3	1	1	1	13.1	13.4	13.4
476	5360	271	47.6	42.2	7.6	2261.92	1.12796	0.908397	119.81	5.55263	1	45	1	0	3	3	0	0	2	0	0	0	0	0	0	3	2	0	0	0	133	133	133
477	5870	244	51.1	42.4	5.6	2488.88	1.20519	1.04499	98.0361	7.57143	1	40	1	0	1	2	0	0	1	1	0	1	0	1	0	1	2	0	0	0	130	130	130
478	5000	218	35	55	6.4	2750	0.636364	0.538462	79.2727	8.59375	1	63	2	0	3	3	1	0	1	1	0	1	0	0	1	2	2	0	0	0	104	104	104
479	6130	237	50.2	43.7	5.1	2678.81	1.14874	1.00803	88.4721	8.56863	1	47	2	0	3	3	1	0	2	0	0	0	1	1	0	1	2	0	0	0	133	133	133
480	7810	355	62.5	30.2	6.9	2358.62	2.06954	1.66667	150.512	4.37681	1	50	1	0	3	3	0	0	1	0	0	0	0	0	0	3	1	0	0	0	126	126	126
481	8350	328	67.3	24.8	5.9	2070.8	2.71371	2.0581	158.393	4.20339	1	51	1	0	3	3	1	0	2	1	0	1	0	0	0	3	2	1	0	0	130	132	132
482	8120	260	62.7	30.3	5.8	2460.36	2.06931	1.68097	105.676	5.22414	1	43	1	0	1	2	0	0	1	0	0	0	1	1	0	1	1	0	0	0	129	129	129
483	6770	267	68.6	25.1	5	1699.27	2.73307	2.18471	157.126	5.02	1	39	1	0	2	2	0	0	2	0	0	0	0	0	0	3	2	0	0	0	37.8	37.8	37.8
484	9980	262	73.8	20.1	5.7	2005.98	3.67164	2.81679	130.609	3.52632	1	63	2	0	3	2	0	0	2	0	0	0	0	0	0	3	3	0	0	0	3.3	3.3	3.3
485	7480	263	70.4	25.4	3.5	1899.92	2.77165	2.37838	138.427	7.25714	1	39	1	0	3	3	0	0	1	0	0	0	0	0	0	3	1	0	0	0	130	130	130
486	8970	292	49.2	36.1	8.6	3238.17	1.36288	0.968504	90.1744	4.19767	1	59	2	0	3	3	0	0	3	0	0	0	0	0	0	3	2	0	0	0	76.5	76.5	76.5
487	3030	91	36	52.8	6.9	1599.84	0.681818	0.5625	56.8807	7.65217	1	57	1	0	2	2	0	0	1	2	0	1	1	1	0	1	2	0	0	0	113	113	113
488	5500	286	61.1	31.3	6.7	1721.5	1.95208	1.57069	166.134	4.67164	1	42	2	0	3	3	1	0	3	2	0	1	0	0	0	3	3	1	1	1	8.6	15.7	15.7
489	6550	281	56.8	36.9	4.9	2416.95	1.5393	1.31481	116.262	7.53061	1	61	1	0	3	3	0	0	1	0	0	0	0	0	0	3	1	0	0	0	60.3	60.3	60.3
490	8870	260	51.3	41	4.1	3636.7	1.25122	1.05339	71.4934	10	1	46	1	0	3	3	1	0	2	3	0	1	0	0	0	3	3	0	0	0	120	120	120
491	4770	248	32.5	52	10.9	2480.4	0.625	0.481481	99.9839	4.77064	1	46	1	0	3	3	0	0	1	0	0	0	0	0	0	3	1	0	0	0	128	128	128
492	4520	259	59.1	33.8	5.8	1527.76	1.74852	1.44499	169.529	5.82759	1	45	2	1	2	2	0	1	1	1	0	1	1	1	0	1	1	0	0	0	60.5	60.5	60.5
493	7040	295	36.2	54.8	6.3	3857.92	0.660584	0.567398	76.4661	8.69841	1	49	2	0	2	3	0	1	1	0	0	0	1	1	0	1	1	0	0	0	129	129	129
494	5420	235	59.5	34.3	5.2	1859.06	1.73469	1.46914	126.408	6.59615	1	50	1	0	2	2	0	0	2	0	0	0	1	0	0	1	2	0	0	0	128	128	128
495	4830	237	45.2	43.3	6.6	2091.39	1.04388	0.824818	113.322	6.56061	1	67	2	0	2	3	0	0	2	1	0	1	1	1	0	1	2	0	0	0	78.5	78.5	78.5
496	4290	156	63.6	24.5	10.7	1051.05	2.59592	1.74725	148.423	2.28972	1	42	2	0	3	3	0	0	2	2	0	1	0	0	1	2	3	0	0	0	128	128	128
497	5670	230	64.2	28.2	4.1	1598.94	2.2766	1.7933	143.845	6.87805	1	42	1	0	2	2	1	0	1	0	0	0	1	1	1	1	1	0	0	0	122	122	122
498	6020	308	69.4	23.6	5.3	1420.72	2.94068	2.26797	216.791	4.45283	1	49	2	0	2	3	1	0	2	2	0	1	1	1	1	1	3	0	0	0	78.1	78.1	78.1
499	7020	204	59	34	5.7	2386.8	1.73529	1.43902	85.4701	5.96491	1	54	1	0	3	3	0	0	1	1	0	1	0	0	0	3	2	1	0	0	13.1	21	21
500	2820	209	30.1	59.9	5	1689.18	0.502504	0.430615	123.729	11.98	1	51	2	0	3	3	0	0	2	1	0	1	0	0	1	2	2	0	0	0	97	97	97
501	7830	262	71.9	24.1	3.1	1887.03	2.9834	2.55872	138.843	7.77419	1	39	1	0	3	3	0	0	2	1	0	1	1	1	0	1	2	1	0	0	50.9	77.1	77.1
502	6610	146	70.5	22.4	4.2	1480.64	3.14732	2.38983	98.606	5.33333	1	44	2	0	3	2	1	1	2	2	0	1	1	0	0	1	3	0	0	0	29.8	29.8	29.8
503	5710	237	55.8	37.1	5.3	2118.41	1.50404	1.26244	111.876	7	1	52	1	0	1	1	0	0	1	0	0	0	0	1	0	1	1	0	0	0	124	124	124
504	7890	484	73.5	11.7	11.2	923.13	6.28205	2.77358	524.303	1.04464	1	71	2	0	3	3	1	1	4	3	1	1	0	0	0	3	4	1	1	1	1	0.8	0.8
505	5860	219	55	38.1	5.8	2232.66	1.44357	1.22222	98.0893	6.56897	1	46	2	0	1	2	0	0	1	0	0	0	1	1	0	1	1	0	0	0	127	127	127
506	3430	215	45	46.6	6.4	1598.38	0.965665	0.818182	134.511	7.28125	1	46	1	0	2	3	0	0	2	0	0	0	1	1	1	1	2	0	0	0	126	126	126
507	6290	176	42.8	40.2	7.5	2528.58	1.06468	0.748252	69.6043	5.36	1	62	2	0	1	3	0	0	3	1	0	1	1	1	0	1	3	0	0	0	3.9	3.9	3.9
508	6250	231	46	48	5	3000	0.958333	0.851852	77	9.6	1	42	1	0	3	3	0	0	2	0	0	0	0	1	0	1	2	0	0	0	125	125	125
509	4410	224	65.4	22.7	9.1	1001.07	2.88106	1.89017	223.761	2.49451	1	44	1	0	2	2	0	0	2	0	0	0	1	1	0	1	2	0	0	0	123	123	123
510	8730	337	72.6	20.6	4.5	1798.38	3.52427	2.64964	187.391	4.57778	1	63	1	0	2	2	0	0	2	0	0	0	1	1	0	1	2	1	0	0	41.9	55.2	55.2
511	7140	226	48.9	34.7	6.9	2477.58	1.40922	0.956947	91.218	5.02899	1	47	1	0	1	2	0	0	1	0	0	0	0	1	0	1	1	0	0	0	121	121	121
512	6890	306	62.4	28.2	5.1	1942.98	2.21277	1.65957	157.49	5.52941	1	41	1	0	3	3	0	1	1	0	0	0	0	1	1	1	1	0	0	0	122	122	122
513	7340	221	62.8	28.7	7.2	2106.58	2.18815	1.68817	104.909	3.98611	1	81	2	0	1	1	0	0	1	0	0	0	1	0	0	1	1	0	0	0	123	123	123
514	4960	163	47.8	37.7	8.1	1869.92	1.2679	0.915709	87.1695	4.65432	1	54	2	1	2	3	0	0	2	1	0	1	0	1	1	1	2	0	0	0	97	97	97
515	7180	320	63.4	29.5	5.7	2118.1	2.14915	1.73224	151.079	5.17544	1	42	1	0	3	3	0	1	1	0	0	0	0	0	0	3	1	0	0	0	121	121	121
516	7050	211	58.2	28.7	7.2	2023.35	2.02787	1.39234	104.283	3.98611	1	47	2	1	3	3	0	0	1	0	0	0	0	0	1	2	2	0	0	0	123	123	123
517	4490	186	43.7	49	5.8	2200.1	0.891837	0.776199	84.5416	8.44828	1	47	2	1	3	2	0	0	2	0	0	0	1	1	0	1	2	0	0	0	122	122	122
518	4920	274	61	31.3	5.9	1539.96	1.94888	1.5641	177.927	5.30508	1	46	1	0	2	3	0	0	1	0	0	0	0	0	0	3	1	0	0	0	119	119	119
519	6040	211	62.6	29.8	6.5	1799.92	2.10067	1.6738	117.227	4.58462	1	38	1	0	3	3	1	0	2	1	0	1	0	0	0	3	3	1	1	1	11	14.1	14.1
520	7430	220	51.9	40.8	6.1	3031.44	1.27206	1.079	72.5728	6.68852	1	41	1	0	2	2	0	0	1	0	0	0	0	1	1	1	1	1	0	0	83	92	92
521	4890	303	45.9	47.4	5.1	2317.86	0.968354	0.848429	130.724	9.29412	1	60	2	0	3	3	0	0	2	0	0	0	0	0	1	2	2	0	0	0	1	1	1
522	5050	279	41.8	46.7	7.1	2358.35	0.895075	0.718213	118.303	6.57746	1	71	1	0	2	3	0	0	1	0	0	0	0	0	0	3	1	0	0	0	94	94	94
523	6940	293	69.1	23.2	6.3	1610.08	2.97845	2.23625	181.979	3.68254	1	45	1	0	3	3	0	0	1	0	0	0	1	1	1	1	1	0	0	0	74	74	74
524	5080	269	45.2	38	8.9	1930.4	1.18947	0.824818	139.349	4.26966	1	46	2	1	1	2	0	0	1	1	0	1	0	1	0	1	2	0	0	0	59	59	59
525	7370	219	40.8	51	6	3758.7	0.8	0.689189	58.2648	8.5	1	57	2	0	2	2	0	0	2	2	0	1	1	1	0	1	3	0	0	0	103	103	103
526	3580	170	37.7	53.4	5.6	1911.72	0.705993	0.605136	88.9252	9.53571	1	59	1	0	1	2	0	0	1	0	0	0	0	0	0	3	1	0	0	0	60	60	60
527	5890	228	64.3	30.6	4.1	1802.34	2.10131	1.80112	126.502	7.46341	1	30	1	0	2	3	0	0	1	0	0	0	1	1	0	1	1	0	0	0	109	109	109
528	6430	180	48	41.8	8.6	2687.74	1.14833	0.923077	66.9708	4.86047	1	73	1	0	2	2	0	0	1	0	0	0	1	0	1	1	1	0	0	0	63	63	63
529	9430	337	62.6	29	6.4	2734.7	2.15862	1.6738	123.231	4.53125	1	52	1	0	2	2	1	0	1	0	0	0	1	1	0	1	1	0	0	0	118	118	118
530	7390	271	62.8	30	5.8	2217	2.09333	1.68817	122.237	5.17241	1	45	2	1	3	3	1	0	2	1	0	1	0	1	0	1	2	0	0	0	118	118	118
531	8800	191	61.5	31.8	6	2798.4	1.93396	1.5974	68.2533	5.3	1	42	2	0	1	2	0	0	2	0	0	0	1	1	0	1	2	0	0	0	114	114	114
532	7660	248	54.9	38.5	5.2	2949.1	1.42597	1.21729	84.0935	7.40385	1	64	2	0	3	3	1	0	2	1	0	1	1	0	0	1	2	0	0	0	109	109	109
533	7140	258	43.9	49.4	4.8	3527.16	0.888664	0.782531	73.1467	10.2917	1	48	1	0	3	3	0	0	2	0	0	0	0	0	0	3	2	1	1	1	23	83	83
534	5740	318	46.5	46.2	5.4	2651.88	1.00649	0.869159	119.915	8.55556	1	72	2	0	1	2	0	0	1	1	0	1	1	1	0	1	2	0	0	0	73	73	73
535	9900	333	79.4	15.1	4.6	1494.9	5.25828	3.85437	222.757	3.28261	1	54	2	0	2	2	0	0	1	2	0	1	1	0	0	1	2	0	0	0	111	111	111
536	8680	299	65.7	28.2	5.5	2447.76	2.32979	1.91545	122.152	5.12727	1	52	1	0	1	2	0	0	1	0	0	0	1	1	0	1	1	0	0	0	56	56	56
537	4640	245	57.9	35.6	5.2	1651.84	1.6264	1.3753	148.319	6.84615	1	48	1	0	2	3	0	0	1	0	0	0	1	1	0	1	1	0	0	0	117	117	117
538	4030	222	51.2	41.4	5.7	1668.42	1.23671	1.04918	133.06	7.26316	1	61	1	0	2	3	1	0	2	0	0	0	0	0	0	3	3	0	0	0	119	119	119
539	9840	321	61.8	29.4	7.1	2892.96	2.10204	1.6178	110.959	4.14085	1	63	1	0	2	2	0	1	2	0	0	0	1	1	0	1	2	0	0	0	118	118	118
540	6230	279	57.4	34.7	6.6	2161.81	1.65418	1.34742	129.059	5.25758	1	47	2	1	3	3	1	0	2	2	0	1	0	0	1	2	3	0	0	0	114	114	114
541	3380	250	46.7	41.1	10.4	1389.18	1.13625	0.876173	179.962	3.95192	1	44	1	0	3	2	1	0	2	0	0	0	1	1	0	1	2	0	0	0	117	117	117
542	5590	353	57.4	37.6	3.2	2101.84	1.5266	1.34742	167.948	11.75	1	64	2	0	3	3	0	0	2	1	0	1	0	1	0	1	2	1	0	0	60	60	60
543	8530	334	45.2	46.9	8.9	4000.57	0.963753	0.824818	83.4881	5.26966	1	62	2	0	1	2	0	0	2	0	0	0	1	1	0	1	2	0	0	0	95	95	95
544	5530	311	34.2	52.4	9.8	2897.72	0.652672	0.519757	107.326	5.34694	1	42	1	0	3	3	0	0	2	0	0	0	0	0	1	2	2	0	0	0	74	74	74
545	6470	221	58.4	33.7	6	2180.39	1.73294	1.40385	101.358	5.61667	1	54	1	0	3	3	0	0	2	0	0	0	1	1	1	1	2	1	0	0	36	116	116
546	6800	345	74.2	16.6	7.8	1128.8	4.46988	2.87597	305.634	2.12821	1	57	2	1	2	2	0	0	1	0	0	0	1	1	1	1	1	0	0	0	115	115	115
547	6840	222	50.9	41.4	7.2	2831.76	1.22947	1.03666	78.3965	5.75	1	68	1	0	3	3	0	0	1	0	0	0	0	0	0	3	1	0	0	0	60	60	60
548	7540	244	61.4	28.5	7.8	2148.9	2.15439	1.59067	113.546	3.65385	1	43	1	0	3	3	1	0	2	0	0	0	1	1	0	1	2	0	0	0	116	116	116
549	7580	350	53	34.2	7.7	2592.36	1.54971	1.12766	135.012	4.44156	1	56	1	0	1	3	0	0	2	0	0	0	1	1	1	1	2	0	0	0	59	59	59
550	7090	265	52.1	39.6	4.9	2807.64	1.31566	1.08768	94.3853	8.08163	1	60	1	0	2	3	1	1	2	0	0	0	1	1	1	1	2	0	0	0	71	71	71
551	6230	255	37.7	47.5	8.2	2959.25	0.793684	0.605136	86.1705	5.79268	1	63	2	1	2	2	1	1	2	1	0	1	1	0	1	1	2	0	0	0	115	115	115
552	6200	222	60	26.1	6.3	1618.2	2.29885	1.5	137.189	4.14286	1	49	2	1	1	2	0	0	2	0	0	0	1	1	1	1	2	0	0	0	65.5	65.5	65.5
553	10570	454	68.9	22.6	6	2388.82	3.04867	2.21543	190.052	3.76667	1	42	1	0	2	2	0	0	1	1	0	1	1	1	1	1	2	0	1	0	6.3	6.3	6.3
554	31640	224	44	40.7	7.1	12877.5	1.08108	0.785714	17.3947	5.73239	1	38	1	0	2	2	0	0	1	0	0	0	1	0	1	1	1	0	0	0	115	115	115
555	8380	292	35.8	57.9	5.5	4852.02	0.618307	0.557632	60.1811	10.5273	1	48	2	0	3	3	1	1	1	3	0	1	0	0	1	2	3	1	0	0	26	112	112
556	8240	214	50.9	40.3	6.2	3320.72	1.26303	1.03666	64.4439	6.5	1	64	2	0	2	2	1	1	2	1	0	1	1	1	1	1	2	0	0	0	116	116	116
557	7960	216	61.8	31.2	4.6	2483.52	1.98077	1.6178	86.9733	6.78261	1	56	2	0	3	3	1	0	3	2	0	1	1	1	1	1	3	0	0	0	115	115	115
558	7350	303	57	35.8	5.4	2631.3	1.59218	1.32558	115.152	6.62963	1	54	1	0	1	1	0	0	1	0	0	0	1	0	0	1	2	0	0	0	83	83	83
559	7370	303	68.1	26.9	3.9	1982.53	2.5316	2.1348	152.835	6.89744	1	42	2	0	3	3	1	1	2	1	0	1	0	1	0	1	2	0	0	0	73	73	73
560	7760	252	53.8	39.6	5.3	3072.96	1.35859	1.1645	82.0056	7.4717	1	38	1	0	1	2	0	0	2	0	0	0	1	1	0	1	2	0	0	0	53	53	53
561	6390	258	61	35.1	3.1	2242.89	1.73789	1.5641	115.03	11.3226	1	45	1	0	2	2	1	0	1	1	0	1	0	0	1	2	2	0	0	0	112	112	112
562	10880	246	62.9	25.3	7.9	2752.64	2.48617	1.69542	89.3688	3.20253	1	39	1	0	3	3	0	0	2	0	0	0	0	1	0	1	2	0	0	0	111	111	111
563	4950	255	63.8	30.3	5.5	1499.85	2.10561	1.76243	170.017	5.50909	1	50	1	0	3	3	0	0	1	0	0	0	0	1	1	1	1	0	0	0	112	112	112
564	6330	275	57	34.3	3.5	2171.19	1.66181	1.32558	126.659	9.8	1	68	1	0	1	2	0	0	1	0	0	0	1	1	0	1	1	0	0	0	6	6	6
565	5080	171	53.9	36.8	6.7	1869.44	1.46467	1.1692	91.4712	5.49254	1	75	1	0	3	3	0	0	1	1	0	1	0	0	0	3	2	1	0	0	40	40	40
566	4710	249	51.9	39.9	8.5	1879.29	1.30075	1.079	132.497	4.69412	1	48	1	0	1	1	0	0	1	0	0	0	1	0	0	1	1	0	0	0	86	86	86
567	7520	273	41.1	53.2	4.1	4000.64	0.772556	0.697793	68.2391	12.9756	1	57	1	0	3	3	0	0	2	0	0	0	0	0	1	2	2	0	0	0	88	88	88
568	4000	260	53	39.5	5	1580	1.34177	1.12766	164.557	7.9	1	59	1	0	3	3	0	0	1	0	0	0	0	0	0	3	1	0	0	0	79	79	79
569	6550	206	48	44.7	5.6	2927.85	1.07383	0.923077	70.3588	7.98214	1	52	1	0	3	3	0	0	1	0	0	0	0	0	1	2	1	0	0	0	90	90	90
570	5710	287	55.4	38.7	4.7	2209.77	1.43152	1.24215	129.878	8.23404	1	46	1	0	1	2	0	0	1	0	0	0	1	1	0	1	1	0	0	0	77	77	77
571	8600	238	59.3	34.3	5	2949.8	1.72886	1.457	80.6834	6.86	1	53	2	0	1	2	0	0	2	0	0	0	1	1	0	1	2	1	0	0	90	90	90
572	20901	279	52.3	38.1	7	7963.28	1.3727	1.09644	35.0358	5.44286	1	35	1	0	2	2	0	0	1	1	0	1	1	1	1	1	2	0	0	0	74	74	74
573	7360	241	55.4	28.8	2.7	2119.68	1.92361	1.24215	113.696	10.6667	1	49	1	0	1	2	0	0	1	0	0	0	1	1	1	1	1	0	0	0	86	86	86
574	4180	217	44.2	45.7	7.7	1910.26	0.967177	0.792115	113.597	5.93506	1	64	1	0	1	2	0	0	1	0	0	0	1	1	0	1	1	1	0	0	72	87	87
575	5970	207	56.6	38.4	3.9	2292.48	1.47396	1.30415	90.2952	9.84615	1	48	1	0	1	1	0	0	1	0	0	0	1	1	1	1	1	0	0	0	83	83	83
576	6980	265	55.1	36.2	6.6	2526.76	1.5221	1.22717	104.877	5.48485	1	40	1	0	2	2	0	0	1	0	0	0	1	1	0	1	1	0	0	0	83	83	83
577	6170	221	59.4	34	4.4	2097.8	1.74706	1.46305	105.348	7.72727	1	39	1	0	3	3	1	0	1	0	0	0	0	0	1	2	1	0	0	0	84	84	84
578	4870	170	64.3	29.2	5.3	1422.04	2.20205	1.80112	119.547	5.50943	1	33	1	0	3	3	0	0	1	0	0	0	0	0	0	3	1	0	0	0	84	84	84
579	7290	327	69.5	18.7	9.6	1363.23	3.71658	2.27869	239.871	1.94792	1	46	2	0	2	3	0	0	1	0	0	0	1	1	0	1	1	0	0	0	85	85	85
580	5120	255	68.1	24.4	6.1	1249.28	2.79098	2.1348	204.118	4	1	44	1	0	2	3	0	0	1	0	0	0	1	1	0	1	1	0	0	0	59	59	59
581	6570	245	62.2	29.4	6.8	1931.58	2.11565	1.6455	126.839	4.32353	1	34	1	0	1	2	0	0	1	0	0	0	0	0	0	3	1	0	0	0	59	59	59
582	5490	198	60.1	29.9	8.2	1641.51	2.01003	1.50627	120.621	3.64634	1	50	1	0	1	2	0	0	1	0	0	0	1	1	0	1	1	0	0	0	74	74	74
583	5890	307	58.7	29.7	6.5	1749.33	1.97643	1.42131	175.496	4.56923	1	43	1	0	2	2	0	0	1	0	0	0	1	1	0	1	1	0	0	0	62	62	62
584	7020	351	51.3	39.6	4.4	2779.92	1.29545	1.05339	126.263	9	1	64	1	0	2	2	1	0	1	0	0	0	1	1	0	1	1	0	0	0	72	72	72
585	7060	222	57.8	35.1	4.7	2478.06	1.64672	1.36967	89.5862	7.46809	2	76	2	0	1	2	0	0	1	0	0	0	1	1	0	1	1	0	0	0	76	76	76
586	7560	257	70.6	23.7	5.4	1791.72	2.9789	2.40136	143.438	4.38889	1	48	1	0	2	3	0	0	2	0	0	0	0	0	0	3	2	0	0	0	78	78	78
587	5040	300	34.3	51	9.7	2570.4	0.672549	0.52207	116.713	5.25773	1	55	1	0	2	1	0	0	1	0	0	0	1	0	0	1	1	0	0	0	72	72	72
588	4910	178	52.8	38.9	5.7	1909.99	1.35733	1.11864	93.1942	6.82456	1	79	2	0	1	2	1	0	2	0	0	0	1	1	0	1	2	0	0	0	79	79	79
589	6270	243	57.7	34.9	5.9	2188.23	1.6533	1.36407	111.049	5.91525	1	49	1	0	1	2	0	0	1	0	0	0	1	1	0	1	1	0	0	0	79	79	79
590	4170	222	49.7	44.4	3.8	1851.48	1.11937	0.988072	119.904	11.6842	1	31	1	0	3	3	1	0	2	0	0	0	0	0	1	2	2	1	0	0	35	78	78
591	2830	178	47.3	44.9	6.4	1270.67	1.05345	0.897533	140.084	7.01562	1	38	1	0	3	3	0	0	1	0	0	0	1	0	1	1	1	0	0	0	8	8	8
592	5200	216	44.4	42.5	4.6	2210	1.04471	0.798561	97.7376	9.23913	1	36	2	1	1	1	0	0	1	0	0	0	1	1	0	1	1	0	0	0	77	77	77
593	4930	299	57.4	33.3	8.1	1641.69	1.72372	1.34742	182.129	4.11111	1	50	1	0	2	2	0	0	2	0	0	0	1	0	0	1	2	1	1	0	5	49	49
594	8320	289	51.1	41.8	5.3	3477.76	1.22249	1.04499	83.0995	7.88679	1	54	1	0	2	2	0	0	1	0	0	0	1	1	0	1	1	0	0	0	74	74	74
595	5270	288	53.2	38.5	6.8	2028.95	1.38182	1.13675	141.945	5.66176	1	63	2	0	2	2	1	1	2	0	0	0	1	1	1	1	2	1	1	1	40	63	63
596	3480	198	52	40.8	4.9	1419.84	1.27451	1.08333	139.452	8.32653	1	54	1	0	3	3	0	0	2	0	0	0	0	0	1	2	2	0	0	0	60	60	60
597	4260	335	61.1	31.2	6.1	1329.12	1.95833	1.57069	252.046	5.11475	1	45	1	0	1	1	0	0	1	0	0	0	1	1	0	1	1	0	0	0	59	59	59
598	6100	223	56.5	35.4	6.2	2159.4	1.59605	1.29885	103.269	5.70968	1	30	1	0	2	3	0	0	1	0	0	0	0	0	1	2	1	0	0	0	73	73	73
599	6970	300	51.6	41.2	5.7	2871.64	1.25243	1.06612	104.47	7.22807	1	48	1	1	2	2	1	0	1	1	0	1	1	1	0	1	2	0	0	0	71	71	71
600	4720	359	51.3	37.1	9.7	1751.12	1.38275	1.05339	205.012	3.82474	1	69	2	0	1	1	0	0	2	0	0	0	1	0	0	1	2	0	0	0	71	71	71
601	3560	172	47.2	44.9	6.2	1598.44	1.05122	0.893939	107.605	7.24194	1	42	1	0	1	1	0	0	1	0	0	0	1	1	0	1	1	0	0	0	69	69	69
602	6270	263	54.6	35.6	7.7	2232.12	1.53371	1.20264	117.825	4.62338	1	54	1	0	1	1	0	0	1	0	0	0	1	1	0	1	1	0	0	0	69	69	69
603	5870	431	51.7	32.4	5.5	1901.88	1.59568	1.07039	226.618	5.89091	1	39	1	0	2	2	1	0	2	0	0	0	1	1	0	1	2	1	1	1	23	52	52
604	6560	290	66.9	26.2	6.1	1718.72	2.55344	2.02115	168.73	4.29508	1	39	1	0	3	3	0	0	1	0	0	0	0	0	0	3	1	0	0	0	68	68	68
605	8210	251	67.3	28	3.5	2298.8	2.40357	2.0581	109.187	8	1	71	1	0	1	1	0	0	1	0	0	0	1	1	0	1	1	0	0	0	65	65	65
606	7690	197	44.4	44.3	7.3	3406.67	1.00226	0.798561	57.8277	6.06849	1	48	1	0	1	1	0	1	1	1	0	1	1	1	0	1	2	0	0	0	55	55	55
607	4100	188	41.1	42.9	5.1	1758.9	0.958042	0.697793	106.885	8.41176	1	50	1	0	1	2	0	0	1	0	0	0	1	1	0	1	1	0	0	0	36	36	36
608	5970	200	56.7	33.5	5.9	1999.95	1.69254	1.30947	100.003	5.67797	1	53	1	0	1	2	0	0	1	0	0	0	1	1	0	1	1	0	0	0	45	45	45
609	8060	270	64.3	24.4	7.1	1966.64	2.63525	1.80112	137.29	3.43662	1	78	1	0	3	3	1	0	2	3	1	1	0	0	1	2	4	1	0	0	4	51	51
610	9430	204	80.3	12.3	4.8	1159.89	6.52846	4.07614	175.879	2.5625	1	49	1	0	3	3	0	0	1	1	0	1	0	0	0	3	2	0	0	0	59	59	59
611	6270	266	51	40.8	5.1	2558.16	1.25	1.04082	103.981	8	1	47	2	0	2	2	1	0	1	1	0	1	1	1	0	1	2	0	0	0	61	61	61
612	7930	431	67.9	24.3	3.5	1926.99	2.79424	2.11526	223.665	6.94286	1	39	2	0	2	3	1	0	2	2	0	1	1	1	0	1	3	0	0	0	48	48	48
613	5480	263	63.6	29.2	5.1	1600.16	2.17808	1.74725	164.359	5.72549	1	62	2	0	2	2	0	0	1	0	0	0	1	0	0	1	1	0	0	0	64	64	64
614	5080	219	45.5	43.9	6.1	2230.12	1.03645	0.834862	98.201	7.19672	1	39	1	1	3	2	0	0	2	0	0	0	1	1	0	1	2	1	0	0	29	59	59
615	5400	175	68.5	23.9	4.4	1290.6	2.86611	2.1746	135.596	5.43182	1	82	2	0	3	3	0	0	2	0	0	0	0	0	0	3	2	0	0	0	51	51	51
616	7620	269	51.9	38.8	6.7	2956.56	1.33763	1.079	90.9841	5.79104	1	75	2	0	1	2	0	0	1	0	0	0	1	1	0	1	1	0	0	0	44	44	44
617	6010	240	55.1	35.3	5.2	2121.53	1.56091	1.22717	113.126	6.78846	1	54	1	0	2	3	0	1	1	0	0	0	1	0	1	1	1	0	0	0	63	63	63
618	4860	189	55.8	36	6.6	1749.6	1.55	1.26244	108.025	5.45455	1	41	1	0	3	3	0	0	1	0	0	0	0	0	0	3	1	0	0	0	59	59	59
619	4310	176	56.1	32.9	7	1417.99	1.70517	1.2779	124.119	4.7	1	44	1	0	3	3	0	0	1	0	0	0	1	1	0	1	1	0	0	0	60	60	60
620	5420	318	62.5	27.9	7.4	1512.18	2.24014	1.66667	210.292	3.77027	1	49	1	0	3	3	0	0	2	0	0	0	0	0	0	3	2	0	0	0	63	63	63
621	3730	184	59	30.3	8	1130.19	1.94719	1.43902	162.804	3.7875	1	52	1	0	1	2	1	0	1	2	0	1	1	1	0	1	3	0	0	0	53	53	53
622	9340	226	70.5	21.7	6.5	2026.78	3.24885	2.38983	111.507	3.33846	1	59	1	0	2	2	0	1	1	0	0	0	1	1	0	1	1	0	0	0	47	47	47
623	4830	291	54.8	28.4	8.1	1371.72	1.92958	1.21239	212.142	3.50617	1	62	1	0	2	2	1	0	1	1	0	1	1	0	1	1	2	0	0	0	62	62	62
624	8070	293	44.6	45	7.6	3631.5	0.991111	0.805054	80.6829	5.92105	1	67	1	0	1	1	0	0	1	0	0	0	1	1	0	1	1	0	0	0	61	61	61
625	7140	245	60.6	33.3	4.9	2377.62	1.81982	1.53807	103.044	6.79592	1	46	1	0	2	2	0	0	1	0	0	0	1	1	0	1	1	0	0	0	59	59	59
626	5090	248	70.9	19.1	8.4	972.19	3.71204	2.43643	255.094	2.27381	1	49	1	0	2	3	0	0	1	0	0	0	1	1	1	1	1	0	0	0	62	62	62
627	5270	300	46.7	62.6	8.9	3299.02	0.746006	0.876173	90.9361	7.03371	1	47	1	0	1	1	0	0	1	0	0	0	1	1	0	1	2	0	0	0	62	62	62
628	7760	240	62.2	31.7	5.2	2459.92	1.96215	1.6455	97.5641	6.09615	1	63	1	0	2	2	0	0	1	0	0	0	1	1	0	1	1	0	0	0	59	59	59
629	7780	316	75.5	18.5	5.4	1439.3	4.08108	3.08163	219.551	3.42593	1	43	1	0	1	2	1	1	2	2	0	1	1	1	0	1	3	0	0	0	61	61	61
630	3590	250	56.1	34.9	7	1252.91	1.60745	1.2779	199.535	4.98571	1	68	2	0	2	2	1	0	2	1	1	1	1	1	0	1	4	1	0	0	5	5	5
631	6220	187	63	29.6	4.3	1841.12	2.12838	1.7027	101.569	6.88372	1	51	1	1	2	2	0	0	2	0	0	0	1	0	1	1	2	0	0	0	59	59	59
632	3720	100	49.6	39.6	9.7	1473.12	1.25253	0.984127	67.8831	4.08247	1	81	2	0	1	2	0	0	3	0	0	0	1	1	0	1	2	1	1	1	2	10	10
633	6840	281	73	20.9	5.7	1429.56	3.49282	2.7037	196.564	3.66667	1	45	1	0	3	3	0	0	2	0	0	0	0	0	0	3	2	0	0	0	60	60	60
634	6100	264	55.2	38.9	4.3	2372.9	1.41902	1.23214	111.256	9.04651	1	43	1	1	1	1	0	0	1	0	0	0	1	1	0	1	1	0	0	0	59	59	59
635	6310	242	64.5	23.6	9.5	1489.16	2.73305	1.8169	162.508	2.48421	1	44	1	0	1	1	0	0	1	0	0	0	1	1	0	1	1	0	0	0	29	29	29
636	4020	273	66.2	25.6	7.5	1029.12	2.58594	1.95858	265.275	3.41333	1	31	1	0	1	2	0	0	2	0	0	0	1	1	0	1	2	0	0	0	59	59	59
637	3560	181	64	30.6	4.5	1089.36	2.0915	1.77778	166.153	6.8	1	44	1	0	3	3	0	0	2	0	0	0	1	1	0	1	2	0	0	0	58	58	58
638	5910	299	47	43.1	6.9	2547.21	1.09049	0.886792	117.383	6.24638	1	44	1	0	1	2	0	0	1	0	0	0	1	1	0	1	1	0	0	0	60	60	60
639	8810	303	67.4	24.4	6.9	2149.64	2.7623	2.06748	140.954	3.53623	1	51	1	0	3	3	0	0	1	2	0	1	0	0	0	3	3	0	0	0	60	60	60
640	6040	190	63	29.3	7.1	1769.72	2.15017	1.7027	107.362	4.12676	1	55	1	0	3	3	0	0	1	3	1	1	1	0	1	1	4	1	0	0	43	54	54
641	7120	142	56.1	31.3	10.7	2228.56	1.79233	1.2779	63.7183	2.92523	1	80	1	0	2	3	1	0	3	1	0	1	1	1	0	1	3	0	0	0	52	52	52
642	6950	57	65.2	27.9	5.5	1939.05	2.33692	1.87356	29.3958	5.07273	1	64	1	1	1	2	0	0	1	0	0	0	1	1	0	1	1	0	0	0	60	60	60
643	3460	257	41.9	50	5.5	1730	0.838	0.72117	148.555	9.09091	1	37	1	0	2	3	0	0	1	0	0	0	0	0	0	3	1	0	0	0	24	24	24
644	7370	283	65.1	26.9	7.2	1982.53	2.42007	1.86533	142.747	3.73611	1	44	1	0	2	2	1	0	3	3	0	1	1	1	0	1	3	0	0	0	60	60	60
645	5480	201	50.8	41.2	6	2257.76	1.23301	1.03252	89.0263	6.86667	1	51	1	0	2	2	0	0	1	0	0	0	0	0	1	2	1	0	0	0	58	58	58
646	5330	245	48.2	40.7	9	2169.31	1.18428	0.930502	112.939	4.52222	1	64	1	0	1	2	0	0	1	0	0	0	1	1	0	1	1	0	0	0	59	59	59
647	4680	268	52.5	40.4	5.6	1890.72	1.2995	1.10526	141.745	7.21429	1	49	1	0	1	2	0	0	1	0	0	0	1	1	0	1	1	0	0	0	59	59	59
648	7000	259	53.9	36.6	8	2562	1.47268	1.1692	101.093	4.575	1	50	1	0	3	2	1	1	1	1	0	1	1	0	0	1	2	0	0	0	59	59	59
649	10020	277	76.5	17.4	5.5	1743.48	4.39655	3.25532	158.878	3.16364	1	51	1	0	1	1	0	0	1	0	0	0	1	1	0	1	1	0	0	0	60	60	60
650	4560	290	52.8	37.1	6.8	1691.76	1.42318	1.11864	171.419	5.45588	1	46	1	0	2	3	0	0	1	0	0	0	0	0	1	2	1	0	0	0	60	60	60
651	5110	272	36.5	52.1	8.6	2662.31	0.700576	0.574803	102.167	6.05814	1	56	1	0	2	2	1	0	1	2	0	1	1	1	0	1	3	0	0	0	59	59	59
652	8880	278	79.1	17.7	3	1571.76	4.46893	3.78469	176.872	5.9	1	66	1	0	3	3	0	0	1	0	0	0	0	0	0	3	1	0	0	0	17	17	17
653	4330	198	63.4	27.3	6.7	1182.09	2.32234	1.73224	167.5	4.07463	1	53	1	1	3	3	1	0	2	1	0	1	1	1	0	1	2	0	0	0	3	3	3
654	5580	281	50.7	38.7	8.1	2159.46	1.31008	1.0284	130.125	4.77778	1	46	1	1	1	2	0	0	1	2	0	1	1	1	0	1	3	0	0	0	59	59	59
655	6140	214	62.7	31.6	5.2	1940.24	1.98418	1.68097	110.296	6.07692	1	38	1	0	3	2	0	0	1	0	0	0	1	1	0	1	1	0	0	0	59	59	59
656	10470	237	73.6	16	9.1	1675.2	4.6	2.78788	141.476	1.75824	1	51	1	1	1	2	1	0	1	1	0	1	1	1	0	1	2	0	0	0	59	59	59
657	3820	170	53.1	39.8	4.7	1520.36	1.33417	1.1322	111.816	8.46809	1	43	1	1	1	2	1	0	1	1	0	1	1	1	0	1	2	0	0	0	59	59	59
658	3670	222	68.4	23.7	7.1	869.79	2.88608	2.16456	255.234	3.33803	1	64	1	0	2	2	0	0	1	0	0	0	1	0	0	1	1	0	0	0	59	59	59
659	6490	339	61.7	30.4	6	1972.96	2.02961	1.61097	171.823	5.06667	1	43	1	0	2	2	0	0	1	0	0	0	1	1	0	1	1	0	0	0	59	59	59
660	7230	249	47.3	42.6	6.6	3079.98	1.11033	0.897533	80.8447	6.45455	1	31	1	0	2	2	0	0	2	0	0	0	1	1	0	1	2	0	0	0	13	13	13
661	7310	323	65.6	28.3	5.3	2068.73	2.31802	1.90698	156.134	5.33962	1	62	1	0	3	3	0	0	1	2	0	1	0	0	1	2	3	0	0	0	53	53	53
